# Supplementary material for: Satellite observations indicate that chia uses less water than other crops in warm climates
Source: Commun Biol. 2024 Sep 30;7:1225. doi: 10.1038/s42003-024-06841-y (PMC11442738; doi:10.1038/s42003-024-06841-y)
Supplement: Supplementary file 3 — Supplementary Data [file 42003_2024_6841_MOESM3_ESM.xlsx]

## Sheet: Figure 3
Data Points and growing season averages of Chia, Corn, Alfalfa, and Soy Evapotranspiration (ET), Transpiration (T), Water Use Efficiency (WUE), and Transpiration-only Water Use Efficiency (WUE T)
		Chia ET	Chia T	Chia WUE	Chia WUE T	Corn ET	Corn T	Corn WUE	Corn WUE T	Alfalfa ET	Alfalfa T	Alfalfa WUE	Alfalfa WUE T	Soy ET	Soy T	Soy WUE	Soy WUE T
	2013-05-01	2875.53	812.238	2.14569e-05	6.06084e-06	2488.84	680.991	1.8361e-05	5.02388e-06	3830.9	2251.97	1.36794e-05	8.04136e-06	2971.45	484.743	1.5453e-05	2.52089e-06
	2013-06-01	2924.06	1598.01	1.54003e-05	8.41631e-06	3570.68	1941.97	1.15265e-05	6.26886e-06	4199.55	2621.59	1.19545e-05	7.46266e-06	3092.93	1085.07	1.28892e-05	4.52182e-06
	2013-07-01	2942.36	1856.81	2.28814e-05	1.44396e-05	4560.36	3202.33	1.19505e-05	8.39173e-06	3790.06	2899.3	1.50197e-05	1.14897e-05	4139.91	2896.45	1.21915e-05	8.52965e-06
	2013-08-01	3605.88	2589.63	1.3508e-05	9.70105e-06	4175.77	3361.34	1.0408e-05	8.37805e-06	3460.06	2934.26	1.41202e-05	1.19744e-05	4170.32	3568.27	9.97197e-06	8.53235e-06
	2013-09-01	3546	3467.37	1.20244e-05	1.17578e-05	3516.23	2627.93	1.03969e-05	7.77037e-06	3276.17	2707	1.19406e-05	9.86614e-06	3714.06	3314.41	1.00467e-05	8.96558e-06
	2013-10-01	2384.67	1757.36	1.44272e-05	1.0632e-05	2289.64	590.123	1.11328e-05	2.86934e-06	2482.56	1089.64	1.2615e-05	5.53691e-06	1862.3	573.284	1.29924e-05	3.99953e-06
	2013-11-01					1406.27	355.732	6.81589e-06	1.72416e-06	1634.66	1231.07	7.35164e-06	5.53658e-06	1120.3	277.669	8.35221e-06	2.07011e-06
	2014-05-01	2598.75	1713.91			2638.17	1133.43			3684.56	2879.8			2788.85	1276.97
	2014-06-01	3211.12	1758.48			3636.88	1867.55			4112.58	2661.85			2905.58	1069.69
	2014-07-01	3950.08	2695.69			4469.68	2944.41			3376.62	1783.39			4053.07	2275.19
	2014-08-01	4286.67	1881.49			4050.87	1463.13			3688.14	1638.81			4124.67	1280.93
	2014-09-01	2865.79	2477.45			2675.61	1313.37			2716.68	2127.47			3140.36	2087.14
	2014-10-01	2279.58	1017.71			1139.23	348.535			1742.31	900.198			1003.81	195.637
	2021-06-01					260.872	40.4331	1.18191	0.181231	250.241	20.844	1.30913	0.0916358	255.643	34.3927	1.05286	0.157467
	2021-07-01	300.13	26.68	0.83	0.07	321.42	102.03	0.87	0.26	302.49	82.33	0.92	0.24	317.33	91.77	0.84	0.23
	2021-08-01	386.77	29.63	0.7	0.06	338.963	75.4685	0.924611	0.249063	314.439	51.129	0.935942	0.153205	332.177	69.2412	0.961007	0.186583
	2021-09-01	281.19	107.92	0.89	0.41	257.327	74.2145	1.12318	0.347564	246.659	83.2944	1.20537	0.371492	263.012	94.5795	1.1363	0.39481
	2021-10-01	462.61	94.62	0.3	0.11	333.907	30.7641	0.888546	0.157279	340.768	87.1592	0.993718	0.289745	335.718	75.0808	0.923723	0.222203
	2021-11-01					201.907	93.5936	0.25766	0.119438	229.927	119.823	0.242201	0.126219	201.673	101.824	0.278204	0.0986323
	2022-05-01	91.1389	30.0014	1.19447	1.15923	88.1903	27.848	1.25131	1.24816
	2022-06-01	209.276	18.6275	0.518892	0.11321	211.214	21.7741	0.484315	0.126495
	2022-07-01	419.954	36.0093	0.314133	0.0269356	430.811	39.4018	0.294196	0.0269071
	2022-08-01	372.036	72.1533	0.922101	0.178834	383.584	92.9821	0.841361	0.841361
	2022-09-01	524.108	20.2934	0.962423	0.0990239	557.295	32.6631	0.941648	0.127727
	2022-10-01	267.58	137.851	1.42531	0.773589	270.69	132.279	1.41756	0.738637
	2022-11-01	207.559	1.49233	1.49233	1.08132	203.617	138.675	1.48887	1.014
	2013 Season	3046.42	2013.57	1.66164e-05	1.01679e-05	3143.97	1822.92	1.15131e-05	5.7752e-06	3239.14	2247.83	1.2383e-05	8.55825e-06	3010.18	1742.84	1.16996e-05	5.59142e-06
	2014 Season	3198.67	1924.12			3101.74	1511.74			3220.15	1998.59			3002.72	1364.26
	2021 Season	322.697	54.7433	0.806667	0.18	290.705	75.2142	0.812799	0.226669	286.857	84.7471	0.859447	0.236132	289.982	86.4991	0.827846	0.226445
	2022 Season	298.807	45.204	0.975665	0.490305	306.486	69.3747	0.959894	0.589041
		Chia ET	Chia T	Chia WUE	Chia WUE T	Corn ET	Corn T	Corn WUE	Corn WUE T	Alfalfa ET	Alfalfa T	Alfalfa WUE	Alfalfa WUE T	Soy ET	Soy T	Soy WUE	Soy WUE T
Ratios by Crop and year
		ET Corn:Chia	T Corn:Chia	WUE Chia:Corn	WUE (T) Chia:Corn	ET Alfalfa:Chia	T Alfalfa:Chia	WUE Chia:Alfalfa	WUE (T) Chia:Alfalfa	ET Soy:Chia	T Soy:Chia	WUE Chia:Soy	WUE (T) Chia:Soy
	2013	1.03202	0.905315	1.44326	1.76062	1.06326	1.11634	1.34187	1.18809	0.988106	0.865548	1.42025	1.81849
	2014	0.969698	0.785675			1.00672	1.0387			0.938742	0.709029
	2021	0.900861	1.37394	0.992455	0.794111	0.888936	1.54808	0.938588	0.762285	0.89862	1.58008	0.974416	0.794893
	2022	1.0257	1.5347	1.01643	0.832379
Average Ratios
		ET Corn:Chia	T Corn:Chia	WUE Chia:Corn	WUE (T) Chia:Corn	ET Alfalfa:Chia	T Alfalfa:Chia	WUE Chia:Alfalfa	WUE (T) Chia:Alfalfa	ET Soy:Chia	T Soy:Chia	WUE Chia:Soy	WUE (T) Chia:Soy
	Average	0.98207	1.14991	1.15071	1.12904	0.986305	1.23437	1.14023	0.975185	0.941823	1.05155	1.19734	1.30669
	STE	0.0304774	0.180451	0.146436	0.315985	0.0513482	0.158446	0.20164	0.212901	0.0258782	0.2681	0.222919	0.511798
Ratios by Parameter and year
		ET Corn:Chia	ET Alfalfa:Chia	ET Soy:Chia	T Corn:Chia	T Alfalfa:Chia	T Soy:Chia	WUE Chia:Corn	WUE Chia:Alfalfa	WUE Chia:Soy	WUE (T) Chia:Corn	WUE (T) Chia:Alfalfa	WUE (T) Chia:Soy
	2013	1.03202	1.06326	0.988106	0.905315	1.11634	0.865548	1.44326	1.34187	1.42025	1.76062	1.18809	1.81849
	2014	0.969698	1.00672	0.938742	0.785675	1.0387	0.709029
	2021	0.900861	0.888936	0.89862	1.37394	1.54808	1.58008	0.992455	0.938588	0.974416	0.794111	0.762285	0.794893
	2022	1.0257			1.5347			1.01643			0.832379
Average Ratios
		et			t			wue			wue (t)
		Corn:Chia	Alfalfa:Chia	Soy:Chia	Corn:Chia	Alfalfa:Chia	Soy:Chia	Chia:Corn	Chia:Alfalfa	Chia:Soy	Chia:Corn	Chia:Alfalfa	Chia:Soy
	Average	0.98207	0.986305	0.941823	1.14991	1.23437	1.05155	1.15071	1.14023	1.19734	1.12904	0.975185	1.30669
	STE	0.0304774	0.0513482	0.0258782	0.180451	0.158446	0.2681	0.146436	0.20164	0.222919	0.315985	0.212901	0.511798
Cumualtive Growing Season ET and T
		et 2013	T 2013	et 2014	t 2014	et 2021	t 2021	et 2022	t 2022
	chia	560163	369459	518208	322102	44070.5	7916.43	63900.3	9768.86
	corn	673748	390647	570611	278002	52426.2	12703.4	65535.3	14861.2
	alfalfa	693783	481220	592118	366948	51493.4	13558
	soy	645282	373520	552460	250595	52151.8	14242.7
	Corn:Chia	1.20277	1.05735	1.10112	0.863087	1.1896	1.60469	1.02559	1.52128
	alfalfa:Chia	1.23854	1.3025	1.14263	1.13923	1.16843	1.71264
	Soy:Chia	1.15195	1.01099	1.0661	0.778	1.18337	1.79914
Cumaltive Growing Season ET and T ratios
		Ratio ET	STE	Ratio T	STE
	Corn:Chia	1.12977	0.0414156	1.2616	0.179275
	Alfalfa:Chia	1.1832	0.028654	1.38479	0.170567
	Soy:Chia	1.13381	0.0350486	1.19604	0.308957
Monthly Crop:Chia Parameter Ratios
		T-Only WUE			WUE			Total T			Total ET
		Soy:Chia	Alfalfa:Chia	Corn:Chia	Soy:Chia	Alfalfa:Chia	Corn:Chia	Soy:Chia	Alfalfa:Chia	Corn:Chia	Soy:Chia	Alfalfa:Chia	Corn:Chia
	2013-05-01	2.40425	0.753708	1.20641	1.38853	1.56856	1.16861	0.596799	2.77255	0.838413	1.03336	1.33224	0.865525
	2013-06-01	1.86127	1.12779	1.34256	1.19482	1.28824	1.33608	0.679012	1.64053	1.21524	1.05775	1.43621	1.22114
	2013-07-01	1.69287	1.25674	1.72069	1.87683	1.52343	1.91468	1.55991	1.56144	1.72464	1.407	1.2881	1.5499
	2013-08-01	1.13697	0.810149	1.15791	1.3546	0.956644	1.29785	1.37791	1.13308	1.298	1.15653	0.959561	1.15805
	2013-09-01	1.31144	1.19173	1.51316	1.19685	1.00702	1.15654	0.955884	0.780705	0.757901	1.04739	0.923905	0.991603
	2013-10-01	2.65831	1.9202	3.70538	1.11043	1.14365	1.29592	0.326219	0.620041	0.335801	0.780949	1.04105	0.96015
	2014-05-01							0.745062	1.68025	0.661311	1.07315	1.41782	1.01517
	2014-06-01							0.608303	1.51372	1.06202	0.904848	1.28073	1.13259
	2014-07-01							0.844011	0.661571	1.09226	1.02607	0.854824	1.13154
	2014-08-01							0.680805	0.871018	0.777642	0.962209	0.860376	0.944994
	2014-09-01							0.842453	0.858735	0.53013	1.09581	0.947968	0.933637
	2014-10-01							0.192233	0.884534	0.34247	0.440348	0.764312	0.499756
	2021-07-01	0.304348	0.291667	0.269231	0.988095	0.902174	0.954023	3.43966	3.08583	3.82421	1.05731	1.00786	1.07094
	2021-08-01	0.321573	0.391631	0.240903	0.728403	0.747909	0.757075	2.33686	1.72558	2.54703	0.858848	0.812987	0.876396
	2021-09-01	1.03848	1.10366	1.17964	0.783246	0.738361	0.792394	0.876385	0.771816	0.687681	0.935353	0.877196	0.915136
	2021-10-01	0.495044	0.379644	0.699393	0.324773	0.301896	0.33763	0.793499	0.92115	0.325134	0.725704	0.736621	0.72179
	2022-05-01			0.928749			0.954576			0.928221			0.967647
	2022-06-01			0.894979			1.07139			1.16892			1.00926
	2022-07-01			1.00106			1.06777			1.09421			1.02585
	2022-08-01			0.212554			1.09596			1.28867			1.03104
	2022-09-01			0.775279			1.02206			1.60954			1.06332
	2022-10-01			1.04732			1.00547			0.959579			1.01162
	2022-11-01			1.06639			1.00232						0.98101

## Sheet: Figure 4a
Daily Data				Conversion to quantity of water							Overall Corn:Chia Ratios			Monthly Corn:Chia average ratios
	Date	Corn ET						AVG ET	Sum ET		corn:chia	Total Evapotranspiration		Max	Sum ET	Corn:Chia ET	Corn:Chia liters				1	2	3	4	5	6
	2022-05-01	210.273					May	223.707	60681.8		Maximum	1.20277		2022-05-01	48096.9	57849.6	4.58131e+09
	2022-05-02	179.088					June	226.981			Mean	1.12977		2022-06-01	48801	58696.4	4.64837e+09
	2022-05-02	246.921					july	388.837			Minimum	1.02559		2022-07-01	83599.9	100551	7.96301e+09
	2022-05-02	236.628					August	401.041			ste	0.0414171		2022-08-01	86223.9	103708	8.21295e+09
	2022-05-02	213.423					September	295.609						2022-09-01	63555.9	76443.2	6.05379e+09
	2022-05-03	255.094					October	160.278						2022-10-01	34459.7	41447.2	3.28234e+09
	2022-05-03	137.38					November	287.145						2022-11-01	61736.2	74254.5	5.88047e+09
	2022-05-03	127.462												Mean	Chia ET	Corn:Chia ET
	2022-05-03	191.409												2022-05-01	48096.9	54338.6	4.30326e+09
	2022-05-03	79.8785		et is in w/m2				2528.41	wd/m2					2022-06-01	48801	55134.1	4.36625e+09
	2022-05-03	96.2027		/24--> wd/m2				218.454	mj/m2					2022-07-01	83599.9	94448.9	7.47973e+09
	2022-05-05	267.854		1wd =0.0864 MJ				89.1651	kg/m2					2022-08-01	86223.9	97413.4	7.7145e+09
	2022-05-05	288.545		x0.084= mj/m2				4.8056e+09	kg or liters of water					2022-09-01	63555.9	71803.7	5.68638e+09
	2022-05-05	268.605		/2.45--> mm water/m2										2022-10-01	34459.7	38931.7	3.08313e+09
	2022-05-06	317.922		xm2/22.45 =kg										2022-11-01	61736.2	69747.9	5.52358e+09
	2022-05-06	274.37		53895510	m2 corn									Min	Chia ET	Corn:Chia ET
	2022-05-06	276.916												2022-05-01	48096.9	49327.6	3.90642e+09
	2022-05-06	217.618		Crop Replacement calculations										2022-06-01	48801	50049.7	3.96361e+09
	2022-05-07	204.859		et	1	0.5	0.1	0.05	0.01	0	1 ha	2 ha		2022-07-01	83599.9	85739	6.78996e+09
	2022-05-07	202.041		Max	8.10159e+08	4.0508e+08	8.10159e+07	4.0508e+07	8.10159e+06	0	150320	300641		2022-08-01	86223.9	88430.1	7.00308e+09
	2022-05-07	284.386		Mean	5.52003e+08	2.76002e+08	5.52003e+07	2.76002e+07	5.52003e+06	0	102421	204842		2022-09-01	63555.9	65182.1	5.16199e+09
	2022-05-07	135.804		Min	1.19897e+08	5.99484e+07	1.19897e+07	5.99484e+06	1.19897e+06	0	22246.2	44492.3		2022-10-01	34459.7	35341.5	2.79881e+09
	2022-05-07	126.519			1% (hectares)	53.8955								2022-11-01	61736.2	63315.9	5.0142e+09
	2022-05-07	363.531		May max	7.72347e+08	3.86173e+08	7.72347e+07	3.86173e+07	7.72347e+06	0	143304	286609
	2022-05-08	195.001		June max	7.83653e+08	3.91826e+08	7.83653e+07	3.91826e+07	7.83653e+06	0	145402	290804
	2022-05-08	306.481		july Max	1.34246e+09	6.71229e+08	1.34246e+08	6.71229e+07	1.34246e+07	0	249085	498170
	2022-05-08	431.605		August Max	1.38459e+09	6.92297e+08	1.38459e+08	6.92297e+07	1.38459e+07	0	256903	513807
	2022-05-09	342.047		September Max	1.02059e+09	5.10294e+08	1.02059e+08	5.10294e+07	1.02059e+07	0	189364	378729
	2022-05-10	854.534		October Max	5.53359e+08	2.76679e+08	5.53359e+07	2.76679e+07	5.53359e+06	0	102673	205345
	2022-05-10	727.942		November max	9.91368e+08	4.95684e+08	9.91368e+07	4.95684e+07	9.91368e+06	0	183943	367885
	2022-05-10	376.926
	2022-05-18	155.446		may mean	4.94301e+08	2.47151e+08	4.94301e+07	2.47151e+07	4.94301e+06	0	91714.8	183430
	2022-05-18	369.321		june mean	5.01537e+08	2.50769e+08	5.01537e+07	2.50769e+07	5.01537e+06	0	93057.3	186115
	2022-05-19	196.747		july mean	8.59172e+08	4.29586e+08	8.59172e+07	4.29586e+07	8.59172e+06	0	159414	318829
	2022-05-19	443.123		august mean	8.86139e+08	4.4307e+08	8.86139e+07	4.4307e+07	8.86139e+06	0	164418	328836
	2022-05-19	661.842		september mean	6.53176e+08	3.26588e+08	6.53176e+07	3.26588e+07	6.53176e+06	0	121193	242386
	2022-05-20	212.894		october mean	3.54149e+08	1.77075e+08	3.54149e+07	1.77075e+07	3.54149e+06	0	65710.4	131421
	2022-05-20	274.462		november mean	6.34475e+08	3.17238e+08	6.34475e+07	3.17238e+07	6.34475e+06	0	117723	235446
	2022-05-20	123.765
	2022-05-21	242.336		May min	9.74629e+07	4.87315e+07	9.74629e+06	4.87315e+06	974629	0	18083.7	36167.4
	2022-05-21	245.72		june min	9.88896e+07	4.94448e+07	9.88896e+06	4.94448e+06	988896	0	18348.4	36696.8
	2022-05-22	199.208		july min	1.69406e+08	8.47028e+07	1.69406e+07	8.47028e+06	1.69406e+06	0	31432.2	62864.4
	2022-05-22	104.895		august min	1.74723e+08	8.73614e+07	1.74723e+07	8.73614e+06	1.74723e+06	0	32418.8	64837.6
	2022-05-23	170.523		september min	1.28789e+08	6.43943e+07	1.28789e+07	6.43943e+06	1.28789e+06	0	23896	47792
	2022-05-23	100.758		october min	6.98287e+07	3.49144e+07	6.98287e+06	3.49144e+06	698287	0	12956.3	25912.6
	2022-05-24	166.605		november min	1.25101e+08	6.25507e+07	1.25101e+07	6.25507e+06	1.25101e+06	0	23211.8	46423.7
	2022-05-24	226.247
	2022-05-24	85.1514
	2022-05-24	290.289
	2022-05-24	222.573
	2022-05-24	186.733
	2022-05-25	51.3869
	2022-05-25	85.2642
	2022-05-26	108.403
	2022-05-26	74.6757
	2022-05-26	150.005
	2022-05-27	249.927
	2022-05-27	312.022
	2022-05-27	55.9013
	2022-05-27	191.709
	2022-05-27	81.7621
	2022-05-28	318.668
	2022-05-28	236.039
	2022-05-28	144.667
	2022-05-29	107.81
	2022-05-29	86.7464
	2022-05-29	105.736
	2022-05-29	180.799
	2022-05-30	100.695
	2022-05-30	206.298
	2022-05-30	162.426
	2022-05-30	122.969
	2022-05-31	315.63
	2022-05-31	144.33
	2022-05-31	68.2242
	2022-06-01	363.827
	2022-06-01	206.83
	2022-06-01	305.661
	2022-06-02	97.7564
	2022-06-02	121.794
	2022-06-03	223.653
	2022-06-03	179.059
	2022-06-04	358.894
	2022-06-04	394.212
	2022-06-04	244.019
	2022-06-04	242.252
	2022-06-05	260.843
	2022-06-05	219.702
	2022-06-05	227.592
	2022-06-06	351.053
	2022-06-06	454.987
	2022-06-06	1077.32
	2022-06-06	104.559
	2022-06-06	75.9972
	2022-06-06	115.614
	2022-06-10	129.672
	2022-06-10	163.914
	2022-06-10	163.51
	2022-06-10	244.976
	2022-06-10	87.0951
	2022-06-10	252.701
	2022-06-10	97.7915
	2022-06-13	221.828
	2022-06-13	88.337
	2022-06-15	405.659
	2022-06-15	288.849
	2022-06-15	289.709
	2022-06-15	298.53
	2022-06-15	116.113
	2022-06-15	54.5
	2022-06-15	80.018
	2022-06-15	268.398
	2022-06-15	293.114
	2022-06-17	140.897
	2022-06-17	122.808
	2022-06-17	69.558
	2022-06-17	173.467
	2022-06-17	243.619
	2022-06-18	160.293
	2022-06-18	252.981
	2022-06-18	443.31
	2022-06-18	279.037
	2022-06-18	271.545
	2022-06-18	32.3974
	2022-06-18	186.457
	2022-06-18	52.8082
	2022-06-18	54.3453
	2022-06-18	17.0473
	2022-06-18	122.898
	2022-06-18	44.6076
	2022-06-18	107.285
	2022-06-18	329.658
	2022-06-19	636.627
	2022-06-19	493.75
	2022-06-19	218.554
	2022-06-19	83.8582
	2022-06-19	236.645
	2022-06-19	304.644
	2022-06-19	335.489
	2022-06-20	443.642
	2022-06-20	292.197
	2022-06-21	179.032
	2022-06-21	159.887
	2022-06-21	197.064
	2022-06-21	160.136
	2022-06-21	153.295
	2022-06-22	86.8822
	2022-06-27	327.032
	2022-06-27	429.003
	2022-06-28	244.417
	2022-06-28	244.913
	2022-06-28	159.129
	2022-06-30	136.77
	2022-06-30	133.202
	2022-07-02	226.289
	2022-07-02	273.32
	2022-07-02	296.54
	2022-07-04	180.435
	2022-07-04	164.859
	2022-07-04	333.576
	2022-07-04	398.076
	2022-07-04	441.511
	2022-07-05	408.745
	2022-07-05	427.85
	2022-07-06	365.35
	2022-07-06	344.304
	2022-07-06	329.202
	2022-07-08	273.264
	2022-07-08	394.088
	2022-07-08	394.476
	2022-07-08	523.324
	2022-07-08	539.415
	2022-07-09	593.471
	2022-07-09	593.629
	2022-07-09	604.041
	2022-07-10	1617.28
	2022-07-10	897.07
	2022-07-10	557.452
	2022-07-10	769.24
	2022-07-11	1148.98
	2022-07-17	1071.22
	2022-07-17	1831.53
	2022-07-17	1928.34
	2022-07-19	207.504
	2022-07-19	270.532
	2022-07-19	343.181
	2022-07-19	462.234
	2022-07-19	68.0774
	2022-07-20	122.819
	2022-07-20	218.35
	2022-07-20	93.43
	2022-07-20	360.113
	2022-07-24	41.2736
	2022-07-24	105.246
	2022-07-24	29.5315
	2022-07-24	93.966
	2022-07-24	49.0294
	2022-07-25	338.317
	2022-07-26	97.8175
	2022-07-26	154.714
	2022-07-26	197.009
	2022-07-26	217.569
	2022-07-26	76.0535
	2022-07-26	81.5726
	2022-07-27	204.205
	2022-07-27	63.3514
	2022-07-27	80.6841
	2022-07-29	346.158
	2022-07-29	154.364
	2022-07-29	177.243
	2022-07-31	284.185
	2022-07-31	322.54
	2022-07-31	51.9263
	2022-07-31	90.3332
	2022-08-02	336.209
	2022-08-02	244.365
	2022-08-02	127.766
	2022-08-02	80.1432
	2022-08-03	201.995
	2022-08-03	264.675
	2022-08-03	125.296
	2022-08-03	118.918
	2022-08-03	45.0811
	2022-08-04	116.446
	2022-08-05	275.884
	2022-08-05	346.866
	2022-08-05	51.8714
	2022-08-06	378.251
	2022-08-06	505.417
	2022-08-06	17078.6
	2022-08-06	258.76
	2022-08-06	241.693
	2022-08-06	312.461
	2022-08-06	220.291
	2022-08-06	305.87
	2022-08-07	239.717
	2022-08-07	168.744
	2022-08-07	225.738
	2022-08-07	545.049
	2022-08-07	1335.29
	2022-08-07	266.043
	2022-08-07	245.417
	2022-08-07	274.345
	2022-08-07	167.055
	2022-08-07	195.092
	2022-08-07	177.812
	2022-08-08	323.487
	2022-08-08	262.324
	2022-08-09	334.748
	2022-08-09	274.703
	2022-08-09	416.118
	2022-08-09	312.596
	2022-08-09	269.058
	2022-08-10	286.794
	2022-08-10	106.507
	2022-08-12	434.321
	2022-08-12	340.233
	2022-08-12	377.029
	2022-08-12	177.812
	2022-08-13	370.63
	2022-08-13	332.477
	2022-08-13	20.0818
	2022-08-13	89.6804
	2022-08-13	77.6642
	2022-08-13	137.774
	2022-08-13	97.41
	2022-08-14	308.945
	2022-08-14	320.182
	2022-08-14	342.606
	2022-08-14	280.856
	2022-08-14	252.529
	2022-08-14	18.5051
	2022-08-14	38.851
	2022-08-14	59.2333
	2022-08-14	355.318
	2022-08-14	138.176
	2022-08-15	307.696
	2022-08-15	308.532
	2022-08-15	156.646
	2022-08-15	242.885
	2022-08-15	302.624
	2022-08-16	627.451
	2022-08-16	603.739
	2022-08-16	395.456
	2022-08-16	373.471
	2022-08-16	50.4876
	2022-08-16	86.2593
	2022-08-16	116.839
	2022-08-17	431.517
	2022-08-17	239.32
	2022-08-17	40.2872
	2022-08-17	74.0551
	2022-08-17	128.791
	2022-08-17	135.182
	2022-08-17	362.137
	2022-08-18	661.262
	2022-08-18	406.395
	2022-08-18	396.17
	2022-08-18	102.417
	2022-08-18	35.0508
	2022-08-18	219.882
	2022-08-18	206.75
	2022-08-18	288.765
	2022-08-18	316.831
	2022-08-18	345.059
	2022-08-19	1146.39
	2022-08-19	443.617
	2022-08-19	457.289
	2022-08-19	213.833
	2022-08-19	309.713
	2022-08-20	67.1238
	2022-08-20	66.124
	2022-08-20	117.432
	2022-08-21	2094.76
	2022-08-21	480.797
	2022-08-21	122.779
	2022-08-21	73.2208
	2022-08-21	189.746
	2022-08-21	165.456
	2022-08-21	287.78
	2022-08-22	95.2127
	2022-08-22	60.7714
	2022-08-22	174.326
	2022-08-22	221.496
	2022-08-22	210.298
	2022-08-22	351.262
	2022-08-22	355.422
	2022-08-23	244.502
	2022-08-24	101.495
	2022-08-24	126.564
	2022-08-24	130.216
	2022-08-24	232.858
	2022-08-25	147.701
	2022-08-26	80.568
	2022-08-26	251.888
	2022-08-26	277.767
	2022-08-26	263.205
	2022-08-26	298.39
	2022-08-26	400.897
	2022-08-26	445.619
	2022-08-27	336.494
	2022-08-27	295.891
	2022-08-28	256.887
	2022-08-28	204.212
	2022-08-28	202.87
	2022-08-28	338.791
	2022-09-01	299.93
	2022-09-01	294.952
	2022-09-01	303.046
	2022-09-01	386.145
	2022-09-02	307.992
	2022-09-03	327.774
	2022-09-04	344.991
	2022-09-05	653.594
	2022-09-05	542.563
	2022-09-05	425.673
	2022-09-05	385.729
	2022-09-05	339.282
	2022-09-06	675.273
	2022-09-06	544.165
	2022-09-06	553.138
	2022-09-06	352.254
	2022-09-06	328.315
	2022-09-18	603.286
	2022-09-19	169.688
	2022-09-19	182.938
	2022-09-20	221.99
	2022-09-20	330.812
	2022-09-27	102.208
	2022-09-27	109.455
	2022-09-27	87.0729
	2022-09-27	41.0534
	2022-09-28	93.657
	2022-09-28	79.2854
	2022-09-29	184.781
	2022-09-29	205.954
	2022-09-29	66.5309
	2022-09-29	100.739
	2022-09-29	110.822
	2022-10-01	135.163
	2022-10-01	168.819
	2022-10-01	68.6186
	2022-10-01	56.2601
	2022-10-02	48.5517
	2022-10-03	189.58
	2022-10-03	171.456
	2022-10-03	151.842
	2022-10-03	110.597
	2022-10-03	111.151
	2022-10-04	343.753
	2022-10-04	150.125
	2022-10-04	142.142
	2022-10-05	187.412
	2022-10-05	165.413
	2022-10-06	159.765
	2022-10-06	166.088
	2022-10-06	134.317
	2022-10-06	24.746
	2022-10-07	301.486
	2022-10-07	263.887
	2022-10-07	245.241
	2022-10-07	149.857
	2022-10-07	156.911
	2022-10-07	129.36
	2022-10-08	310.154
	2022-10-08	286.726
	2022-10-08	279.438
	2022-10-08	187.838
	2022-10-09	209.012
	2022-10-09	186.916
	2022-10-09	170.508
	2022-10-09	128.768
	2022-10-24	157.177
	2022-10-24	138.007
	2022-10-25	151.725
	2022-10-25	146.373
	2022-10-25	134.546
	2022-10-25	146.344
	2022-10-25	129.711
	2022-10-25	86.3354
	2022-10-26	103.095
	2022-10-26	119.849
	2022-10-26	105.925
	2022-10-26	107.258
	2022-10-26	150.904
	2022-10-26	176.796
	2022-10-27	150.598
	2022-10-27	293.122
	2022-10-29	165.171
	2022-10-29	171.765
	2022-10-29	111.931
	2022-10-29	149.56
	2022-10-29	123.16
	2022-10-29	107.956
	2022-10-30	102.463
	2022-10-30	146.604
	2022-10-30	150.563
	2022-10-30	183.959
	2022-10-30	229.716
	2022-10-31	144.433
	2022-11-02	184.074
	2022-11-02	202.197
	2022-11-02	166.291
	2022-11-03	201.002
	2022-11-03	324.929
	2022-11-03	337.216
	2022-11-04	594.308

## Sheet: Figure 4b
Daily Data				Conversion to quantity of water							Overall Alfalfa:Chia Ratios			Monthly Alfalfa:Chia average ratios
	Date	Alfalfa ET						AVG ET	Sum ET		alfalfa:chia	Total Evapotranspiration		Max	Sum ET	alfalfa:Chia ET	alfalfa:Chia liters				1	2	3	4	5	6
	2022-05-01	207.156					May	247.414	57545.1		Maximum	1.23854		2022-05-01	53194	65882.8	1.36513e+10
	2022-05-02	229.349					June	229.707			Mean	1.1832		2022-06-01	49387	61167.6	1.26743e+10
	2022-05-02	255.383					july	385.149			Minimum	1.14263		2022-07-01	82807.1	102560	2.1251e+10
	2022-05-02	239.07					August	267.869			ste	0.0286528		2022-08-01	57591.7	71329.5	1.47799e+10
	2022-05-02	239.196					September	313.456						2022-09-01	67393	83468.7	1.72952e+10
	2022-05-03	232.917					October	172.963						2022-10-01	37187	46057.5	9.54339e+09
	2022-05-03	111.862					November	265.834						2022-11-01	57154.3	70787.6	1.46676e+10
	2022-05-03	168.861												Mean	Chia ET	alfalfa:Chia ET
	2022-05-03	218.75												2022-05-01	53194	62939.4	1.30414e+10
	2022-05-03	163.374		et is in w/m2				2397.71	wd/m2					2022-06-01	49387	58434.9	1.21081e+10
	2022-05-03	101.833		/24--> wd/m2				207.163	mj/m2					2022-07-01	82807.1	97977.6	2.03016e+10
	2022-05-05	310.039		1wd =0.0864 MJ				84.5561	kg/m2					2022-08-01	57591.7	68142.7	1.41196e+10
	2022-05-05	280.044		x0.084= mj/m2				1.19237e+10	kg or liters of water					2022-09-01	67393	79739.6	1.65225e+10
	2022-05-05	298.946		/2.45--> mm water/m2										2022-10-01	37187	43999.8	9.11703e+09
	2022-05-06	224.312		xm2/22.45 =kg										2022-11-01	57154.3	67625.1	1.40123e+10
	2022-05-06	339.656		141015300	m2 alfalfa									Min	Chia ET	alfalfa:Chia ET
	2022-05-06	279.963												2022-05-01	53194	60781	1.25942e+10
	2022-05-06	276.161		Crop Replacement calculations										2022-06-01	49387	56431	1.16928e+10
	2022-05-06	259.877		et	1	0.5	0.1	0.05	0.01	0	1 ha	2 ha		2022-07-01	82807.1	94617.6	1.96054e+10
	2022-05-07	262.879		Max	2.29645e+09	1.14823e+09	2.29645e+08	1.14823e+08	2.29645e+07	0	162851	325702		2022-08-01	57591.7	65805.9	1.36354e+10
	2022-05-07	226.943		Mean	1.84623e+09	9.23114e+08	1.84623e+08	9.23114e+07	1.84623e+07	0	130924	261848		2022-09-01	67393	77005.1	1.59559e+10
	2022-05-07	227.364		Min	1.48837e+09	7.44184e+08	1.48837e+08	7.44184e+07	1.48837e+07	0	105547	211093		2022-10-01	37187	42490.9	8.80438e+09
	2022-05-07	278.818			1% (hectares)	141.015								2022-11-01	57154.3	65306	1.35318e+10
	2022-05-07	209.368		May max	2.62918e+09	1.31459e+09	2.62918e+08	1.31459e+08	2.62918e+07	0	186446	372893
	2022-05-07	155.115		June max	2.44101e+09	1.22051e+09	2.44101e+08	1.22051e+08	2.44101e+07	0	173103	346206
	2022-05-08	218.536		july Max	4.09284e+09	2.04642e+09	4.09284e+08	2.04642e+08	4.09284e+07	0	290241	580482
	2022-05-08	359.84		August Max	2.84654e+09	1.42327e+09	2.84654e+08	1.42327e+08	2.84654e+07	0	201860	403721
	2022-05-08	437.56		September Max	3.33098e+09	1.66549e+09	3.33098e+08	1.66549e+08	3.33098e+07	0	236214	472428
	2022-05-09	326.74		October Max	1.83801e+09	9.19007e+08	1.83801e+08	9.19007e+07	1.83801e+07	0	130341	260683
	2022-05-09	315.004		November max	2.82492e+09	1.41246e+09	2.82492e+08	1.41246e+08	2.82492e+07	0	200327	400654
	2022-05-10	742.878
	2022-05-10	689.015		may mean	2.01929e+09	1.00965e+09	2.01929e+08	1.00965e+08	2.01929e+07	0	143197	286393
	2022-05-10	390.362		june mean	1.87478e+09	9.37388e+08	1.87478e+08	9.37388e+07	1.87478e+07	0	132948	265897
	2022-05-18	507.457		july mean	3.14343e+09	1.57171e+09	3.14343e+08	1.57171e+08	3.14343e+07	0	222914	445828
	2022-05-18	923.134		august mean	2.18623e+09	1.09312e+09	2.18623e+08	1.09312e+08	2.18623e+07	0	155035	310070
	2022-05-19	215.063		september mean	2.5583e+09	1.27915e+09	2.5583e+08	1.27915e+08	2.5583e+07	0	181420	362840
	2022-05-19	481.264		october mean	1.41165e+09	7.05826e+08	1.41165e+08	7.05826e+07	1.41165e+07	0	100106	200213
	2022-05-19	715.221		november mean	2.16963e+09	1.08481e+09	2.16963e+08	1.08481e+08	2.16963e+07	0	153857	307715
	2022-05-20	241.243
	2022-05-20	252.222		May min	1.57206e+09	7.8603e+08	1.57206e+08	7.8603e+07	1.57206e+07	0	111482	222963
	2022-05-20	268.349		june min	1.45955e+09	7.29775e+08	1.45955e+08	7.29775e+07	1.45955e+07	0	103503	207006
	2022-05-21	219.73		july min	2.44722e+09	1.22361e+09	2.44722e+08	1.22361e+08	2.44722e+07	0	173543	347086
	2022-05-21	211.071		august min	1.70203e+09	8.51013e+08	1.70203e+08	8.51013e+07	1.70203e+07	0	120698	241396
	2022-05-22	219.682		september min	1.99169e+09	9.95843e+08	1.99169e+08	9.95843e+07	1.99169e+07	0	141239	282478
	2022-05-22	179.279		october min	1.099e+09	5.495e+08	1.099e+08	5.495e+07	1.099e+07	0	77934.8	155870
	2022-05-23	186.815		november min	1.6891e+09	8.44549e+08	1.6891e+08	8.44549e+07	1.6891e+07	0	119781	239562
	2022-05-23	40.83
	2022-05-24	171.641
	2022-05-24	196.384
	2022-05-24	114.909
	2022-05-24	285.38
	2022-05-24	206.665
	2022-05-24	177.702
	2022-05-24	63.247
	2022-05-25	73.2205
	2022-05-25	213.315
	2022-05-26	132.023
	2022-05-26	168.213
	2022-05-26	204.524
	2022-05-27	240.766
	2022-05-27	132.949
	2022-05-27	174.508
	2022-05-27	93.9871
	2022-05-28	299.64
	2022-05-28	175.357
	2022-05-28	163.368
	2022-05-29	189.172
	2022-05-29	178.558
	2022-05-29	108.417
	2022-05-29	147.242
	2022-05-30	164.428
	2022-05-30	186.373
	2022-05-30	153.184
	2022-05-30	119.587
	2022-05-31	315.975
	2022-05-31	167.633
	2022-05-31	93.9891
	2022-06-01	373.328
	2022-06-01	170.988
	2022-06-01	294.912
	2022-06-01	184.527
	2022-06-02	124.925
	2022-06-02	106.03
	2022-06-03	284.309
	2022-06-03	176.196
	2022-06-04	358.059
	2022-06-04	226.063
	2022-06-04	184.102
	2022-06-05	212.521
	2022-06-05	186.95
	2022-06-05	218.76
	2022-06-05	141.747
	2022-06-06	336.7
	2022-06-06	447.637
	2022-06-06	1072.91
	2022-06-06	97.462
	2022-06-06	183.776
	2022-06-06	174.808
	2022-06-10	145.556
	2022-06-10	148.539
	2022-06-10	151.988
	2022-06-10	219.345
	2022-06-10	136.821
	2022-06-10	175.275
	2022-06-10	245.901
	2022-06-10	198.96
	2022-06-11	242.1
	2022-06-11	135.826
	2022-06-11	91.6939
	2022-06-11	363.942
	2022-06-11	152.455
	2022-06-12	383.792
	2022-06-12	185.932
	2022-06-12	263.652
	2022-06-12	148.552
	2022-06-12	318.896
	2022-06-13	205.006
	2022-06-13	180.093
	2022-06-15	461.476
	2022-06-15	314.881
	2022-06-15	279.692
	2022-06-15	275.983
	2022-06-15	159.713
	2022-06-15	144.575
	2022-06-15	176.352
	2022-06-15	287.543
	2022-06-15	330.646
	2022-06-17	102.313
	2022-06-17	99.6993
	2022-06-17	86.9362
	2022-06-17	132.437
	2022-06-17	189.515
	2022-06-18	192.229
	2022-06-18	249.693
	2022-06-18	437.225
	2022-06-18	275.994
	2022-06-18	263.217
	2022-06-18	71.8847
	2022-06-18	175.28
	2022-06-18	85.015
	2022-06-18	41.2197
	2022-06-18	65.4306
	2022-06-18	177.415
	2022-06-18	272.31
	2022-06-19	730.6
	2022-06-19	503.047
	2022-06-19	220.822
	2022-06-19	168.62
	2022-06-19	249.956
	2022-06-19	294.101
	2022-06-19	301.248
	2022-06-20	423.586
	2022-06-20	300.621
	2022-06-21	145.36
	2022-06-21	132.073
	2022-06-21	143.612
	2022-06-21	141.022
	2022-06-21	126.487
	2022-06-22	115.356
	2022-06-22	178.255
	2022-06-27	349.828
	2022-06-28	214.824
	2022-06-28	220.115
	2022-06-28	221.751
	2022-06-30	143.007
	2022-06-30	179.267
	2022-06-30	170.387
	2022-07-02	262.018
	2022-07-02	257.621
	2022-07-02	270.437
	2022-07-04	135.474
	2022-07-04	175.965
	2022-07-04	343.606
	2022-07-04	421.278
	2022-07-04	456.793
	2022-07-05	392.261
	2022-07-06	373.251
	2022-07-06	345.535
	2022-07-06	330.884
	2022-07-08	203.423
	2022-07-08	276.502
	2022-07-08	264.367
	2022-07-08	448.412
	2022-07-08	397.4
	2022-07-08	426.367
	2022-07-08	523.874
	2022-07-08	543.775
	2022-07-09	583.54
	2022-07-09	608.774
	2022-07-10	1720.77
	2022-07-10	896.978
	2022-07-10	556.235
	2022-07-10	755.683
	2022-07-11	3650.71
	2022-07-11	1073.22
	2022-07-17	1176.17
	2022-07-17	2073.9
	2022-07-17	2465.83
	2022-07-19	293.534
	2022-07-19	333.859
	2022-07-19	371.326
	2022-07-19	249.579
	2022-07-19	382.046
	2022-07-19	146.83
	2022-07-20	113.178
	2022-07-20	195.565
	2022-07-20	100.693
	2022-07-20	397.539
	2022-07-21	136.568
	2022-07-21	153.262
	2022-07-22	95.5484
	2022-07-22	48.7545
	2022-07-22	155.583
	2022-07-23	104.432
	2022-07-23	71.0695
	2022-07-23	284.097
	2022-07-23	229.111
	2022-07-24	53.4833
	2022-07-24	92.5323
	2022-07-24	25.7651
	2022-07-24	136.901
	2022-07-24	80.5832
	2022-07-25	205.845
	2022-07-26	57.1509
	2022-07-26	206.609
	2022-07-26	211.23
	2022-07-26	228.805
	2022-07-26	76.8317
	2022-07-26	59.9255
	2022-07-27	70.1821
	2022-07-27	87.9797
	2022-07-27	63.2315
	2022-07-28	20.1373
	2022-07-29	287.113
	2022-07-29	211.671
	2022-07-29	82.9911
	2022-07-30	224.037
	2022-07-30	167.259
	2022-07-30	110.703
	2022-07-30	69.7753
	2022-07-31	301.186
	2022-07-31	51.4789
	2022-07-31	133.06
	2022-07-31	66.3883
	2022-08-02	254.971
	2022-08-02	228.87
	2022-08-02	79.3465
	2022-08-02	50.4068
	2022-08-03	228.13
	2022-08-03	281.925
	2022-08-03	116.118
	2022-08-03	110.528
	2022-08-03	36.6908
	2022-08-04	137.102
	2022-08-05	315.661
	2022-08-05	283.873
	2022-08-05	59.6352
	2022-08-06	258.835
	2022-08-06	447.481
	2022-08-06	3.7569
	2022-08-06	246.667
	2022-08-06	228.847
	2022-08-06	308.532
	2022-08-06	193.418
	2022-08-06	101.643
	2022-08-07	171.782
	2022-08-07	83.9468
	2022-08-07	257.313
	2022-08-07	647.751
	2022-08-07	1675.11
	2022-08-07	312.271
	2022-08-07	262.849
	2022-08-07	291.046
	2022-08-07	155.158
	2022-08-07	196.995
	2022-08-07	192.326
	2022-08-08	292.339
	2022-08-08	270.895
	2022-08-09	344.214
	2022-08-09	418.639
	2022-08-09	368.742
	2022-08-09	210.185
	2022-08-09	222.513
	2022-08-10	278.71
	2022-08-10	147.853
	2022-08-11	55.6385
	2022-08-11	34.1711
	2022-08-11	70.2829
	2022-08-11	252.979
	2022-08-11	288.677
	2022-08-11	183.492
	2022-08-11	382.335
	2022-08-11	293.734
	2022-08-11	234.572
	2022-08-11	288.946
	2022-08-11	297.993
	2022-08-12	433.489
	2022-08-12	339.239
	2022-08-12	333.044
	2022-08-12	262.555
	2022-08-12	202.943
	2022-08-14	331.129
	2022-08-14	325.545
	2022-08-14	343.849
	2022-08-14	271.899
	2022-08-14	244.037
	2022-08-14	37.6078
	2022-08-14	35.1711
	2022-08-14	85.755
	2022-08-14	90.495
	2022-08-14	260.002
	2022-08-14	196.863
	2022-08-15	311.263
	2022-08-15	315.458
	2022-08-15	350.387
	2022-08-15	244.623
	2022-08-15	200.585
	2022-08-17	461.626
	2022-08-17	233.682
	2022-08-17	47.0507
	2022-08-17	82.5178
	2022-08-17	160.162
	2022-08-17	189.358
	2022-08-17	354.886
	2022-08-18	739.133
	2022-08-18	409.846
	2022-08-18	385.634
	2022-08-18	86.1726
	2022-08-18	106.279
	2022-08-18	223.946
	2022-08-18	229.13
	2022-08-18	170.672
	2022-08-18	306.083
	2022-08-18	343.792
	2022-08-18	367.071
	2022-08-19	1098.24
	2022-08-19	510.51
	2022-08-19	459.436
	2022-08-19	243.44
	2022-08-19	356.427
	2022-08-20	70.1937
	2022-08-20	78.7776
	2022-08-20	156.068
	2022-08-21	2122.75
	2022-08-21	572.387
	2022-08-21	82.8075
	2022-08-21	83.6198
	2022-08-21	159.827
	2022-08-21	179.871
	2022-08-21	269.422
	2022-08-22	83.3745
	2022-08-22	76.3937
	2022-08-22	176.521
	2022-08-22	222.187
	2022-08-22	266.11
	2022-08-22	183.756
	2022-08-22	359.664
	2022-08-22	373.598
	2022-08-23	268.621
	2022-08-24	110.462
	2022-08-24	114.127
	2022-08-24	155.897
	2022-08-24	254.244
	2022-08-25	117.952
	2022-08-26	100.373
	2022-08-26	62.4996
	2022-08-26	252.99
	2022-08-26	248.016
	2022-08-26	294.83
	2022-08-26	259.034
	2022-08-27	352.004
	2022-08-27	310.311
	2022-08-28	248.944
	2022-08-28	193.782
	2022-08-28	221.912
	2022-08-28	338.394
	2022-09-01	282.626
	2022-09-01	290.037
	2022-09-01	306.87
	2022-09-01	390.76
	2022-09-02	273.74
	2022-09-03	317.364
	2022-09-04	352.857
	2022-09-05	628.365
	2022-09-05	533.982
	2022-09-05	421.469
	2022-09-05	381.941
	2022-09-05	349.998
	2022-09-06	732.928
	2022-09-06	587.752
	2022-09-06	528.544
	2022-09-06	420.209
	2022-09-06	307.715
	2022-09-18	650.874
	2022-09-19	156.155
	2022-09-19	279.902
	2022-09-20	277.356
	2022-09-20	334.03
	2022-09-27	174.1
	2022-09-27	164.085
	2022-09-27	104.973
	2022-09-27	95.4719
	2022-09-28	105.885
	2022-09-28	110.374
	2022-09-29	246.174
	2022-09-29	219.06
	2022-09-29	74.4855
	2022-09-29	130.926
	2022-09-29	113.035
	2022-10-01	191.99
	2022-10-01	182.633
	2022-10-01	91.7143
	2022-10-01	104.138
	2022-10-02	99.241
	2022-10-03	179.825
	2022-10-03	165.75
	2022-10-03	173.455
	2022-10-03	137.841
	2022-10-03	120.595
	2022-10-04	174.897
	2022-10-04	182.897
	2022-10-07	355.472
	2022-10-07	292.908
	2022-10-07	237.523
	2022-10-07	160.788
	2022-10-07	175.645
	2022-10-07	145.554
	2022-10-08	313.287
	2022-10-08	292.07
	2022-10-08	250.196
	2022-10-08	159.645
	2022-10-09	224.478
	2022-10-09	205.111
	2022-10-09	176.78
	2022-10-09	130.43
	2022-10-24	161.215
	2022-10-24	150.065
	2022-10-26	105.496
	2022-10-26	123.061
	2022-10-26	113.404
	2022-10-26	126.622
	2022-10-26	151.064
	2022-10-26	213.154
	2022-10-27	166.533
	2022-10-29	158.796
	2022-10-29	167.788
	2022-10-29	121.796
	2022-10-29	154.828
	2022-10-29	136.554
	2022-10-29	123.213
	2022-10-30	105.458
	2022-10-30	144.975
	2022-10-30	152.817
	2022-10-30	235.973
	2022-10-30	241.997
	2022-10-31	149.589
	2022-11-02	171.938
	2022-11-02	175.216
	2022-11-02	177.966
	2022-11-02	163.397
	2022-11-03	181.53
	2022-11-03	307.417
	2022-11-03	345.823
	2022-11-04	603.384

## Sheet: Figure 4c
Daily Data				Conversion to quantity of water							Overall Soy:Chia Ratios			Monthly soy:Chia average ratios
	Date	ET						AVG ET	Sum ET		soy:chia	Total Evapotranspiration		Max	Sum ET	soy:Chia ET	soy:Chia liters				1	2	3	4	5	6
	2022-05-03	86.8035					May	217.802	70220.9		Maximum	1.18338		2022-05-01	46827.4	55414.7	1.14248e+07
	2022-05-05	301.404					June	291.483			Mean	1.13381		2022-06-01	62668.9	74161.4	1.52898e+07
	2022-05-08	236.674					july	504.023			Minimum	1.0661		2022-07-01	108365	128237	2.64386e+07
	2022-05-08	430.872					August	374.133			ste	0.0350514		2022-08-01	80438.5	95189.6	1.96252e+07
	2022-05-09	347.308					September	374.148						2022-09-01	80441.7	95193.4	1.9626e+07
	2022-05-19	104.871					October	241.509						2022-10-01	51924.4	61446.5	1.26684e+07
	2022-05-24	275.054					November	293.018						2022-11-01	62998.8	74551.7	1.53703e+07
	2022-05-26	81.1918												Mean	Chia ET	soy:Chia ET
	2022-05-26	135.755												2022-05-01	46827.4	53093.4	1.09463e+07
	2022-05-27	258.882		et is in w/m2				2925.87	wd/m2					2022-06-01	62668.9	71054.8	1.46493e+07
	2022-05-27	264.921		/24--> wd/m2				252.795	mj/m2					2022-07-01	108365	122865	2.53311e+07
	2022-05-28	306.018		1wd =0.0864 MJ				103.182	kg/m2					2022-08-01	80438.5	91202.1	1.88031e+07
	2022-05-29	84.6296		x0.084= mj/m2				1.44774e+07	kg or liters of water					2022-09-01	80441.7	91205.8	1.88039e+07
	2022-05-30	80.7185		/2.45--> mm water/m2										2022-10-01	51924.4	58872.5	1.21377e+07
	2022-05-30	133.55		xm2/22.45 =kg										2022-11-01	62998.8	71428.8	1.47265e+07
	2022-05-31	356.174		140310	m2 soy									Min	Chia ET	soy:Chia ET
	2022-06-01	365.047												2022-05-01	46827.4	49922.5	1.02925e+07
	2022-06-04	365.363		Crop Replacement calculations										2022-06-01	62668.9	66811.2	1.37745e+07
	2022-06-04	386.18		et	1	0.5	0.1	0.05	0.01	0	1 ha	2 ha		2022-07-01	108365	115528	2.38183e+07
	2022-06-06	46.2564		Max	2.2435e+06	1.12175e+06	224350	112175	22435	0	159896	319791		2022-08-01	80438.5	85755.4	1.76802e+07
	2022-06-06	85.9523		Mean	1.70862e+06	854308	170862	85430.8	17086.2	0	121774	243549		2022-09-01	80441.7	85758.8	1.76809e+07
	2022-06-11	355.49		Min	897601	448800	89760.1	44880	8976.01	0	63972.7	127945		2022-10-01	51924.4	55356.5	1.14128e+07
	2022-06-12	383.499			1% (hectares)	0.14031								2022-11-01	62998.8	67162.9	1.3847e+07
	2022-06-12	400.462		May max	1.77045e+06	885226	177045	88522.6	17704.5	0	126181	252363
	2022-06-12	174.162		June max	2.36939e+06	1.1847e+06	236939	118470	23693.9	0	168868	337737
	2022-06-15	305.037		july Max	4.09707e+06	2.04853e+06	409707	204853	40970.7	0	292001	584002
	2022-06-18	265.767		August Max	3.04122e+06	1.52061e+06	304122	152061	30412.2	0	216750	433501
	2022-06-18	415.712		September Max	3.04135e+06	1.52067e+06	304135	152067	30413.5	0	216759	433518
	2022-06-18	465.464		October Max	1.96316e+06	981581	196316	98158.1	19631.6	0	139916	279832
	2022-06-19	94.1737		November max	2.38186e+06	1.19093e+06	238186	119093	23818.6	0	169757	339514
	2022-06-19	183.459
	2022-06-19	321.118		may mean	1.29187e+06	645935	129187	64593.5	12918.7	0	92072.5	184145
	2022-06-19	324.93		june mean	1.72891e+06	864453	172891	86445.3	17289.1	0	123220	246441
	2022-06-22	126.155		july mean	2.98956e+06	1.49478e+06	298956	149478	29895.6	0	213068	426137
	2022-06-27	274.171		august mean	2.21913e+06	1.10957e+06	221913	110957	22191.3	0	158159	316318
	2022-06-27	491.27		september mean	2.21922e+06	1.10961e+06	221922	110961	22192.2	0	158166	316331
	2022-07-04	453.111		october mean	1.43249e+06	716244	143249	71624.4	14324.9	0	102094	204189
	2022-07-05	441.473		november mean	1.73801e+06	869003	173801	86900.3	17380.1	0	123869	247738
	2022-07-08	408.199
	2022-07-08	528.108		May min	638137	319068	63813.7	31906.8	6381.37	0	45480.5	90961
	2022-07-08	544.704		june min	854017	427008	85401.7	42700.8	8540.17	0	60866.4	121733
	2022-07-09	587.248		july min	1.47673e+06	738367	147673	73836.7	14767.3	0	105248	210496
	2022-07-17	1080.01		august min	1.09617e+06	548085	109617	54808.5	10961.7	0	78124.9	156250
	2022-07-17	1863.75		september min	1.09621e+06	548107	109621	54810.7	10962.1	0	78128	156256
	2022-07-19	273.224		october min	707597	353798	70759.7	35379.8	7075.97	0	50431	100862
	2022-07-19	272.856		november min	858512	429256	85851.2	42925.6	8585.12	0	61186.8	122374
	2022-07-20	388.319
	2022-07-26	275.562
	2022-07-26	190.063
	2022-07-29	74.1282
	2022-07-31	332.978
	2022-07-31	350.627
	2022-08-03	289.953
	2022-08-07	283.082
	2022-08-09	334.648
	2022-08-11	333.72
	2022-08-12	421.736
	2022-08-12	217.763
	2022-08-14	358.714
	2022-08-14	370.275
	2022-08-15	341.265
	2022-08-16	656.95
	2022-08-16	597.629
	2022-08-18	332.423
	2022-08-18	332.414
	2022-08-19	342.302
	2022-08-22	371.714
	2022-08-22	362.632
	2022-08-23	331.191
	2022-08-26	405.786
	2022-08-26	463.478
	2022-08-27	334.979
	2022-09-03	309.188
	2022-09-04	372.537
	2022-09-06	286.471
	2022-09-18	631.959
	2022-09-20	387.907
	2022-09-29	256.824
	2022-10-04	360.37
	2022-10-08	319.421
	2022-10-08	301.24
	2022-10-25	89.0183
	2022-10-26	109.485
	2022-10-26	201.649
	2022-10-27	307.391
	2022-10-30	243.498
	2022-11-03	204.531
	2022-11-03	332.609
	2022-11-03	341.914

## Sheet: Fig S1
Kentucky 2021 Chia Data								Western Australia 2021 Chia Data								Jalisco Mexico 2022 Chia Data
Date	ET	WUE	Monthly avg	avg et	avg wue	Season avg et	season avg wue	Date	ET	WUE	Monthly avg	avg et	avg wue	Season avg et	season avg wue	Date	ET	WUE	Monthly avg	avg et	avg wue	Season avg et	season avg wue
2021-07-02	263.595	1.00504	2021-07-01	300.126	0.83495	322.692	0.810815	2020-11-15	486.049	0.143566	2024-11-20	605.803	0.118463	481.13	0.49545	2022-05-02	52.1549	1.43334	2022-05-01	91.1389	1.19447	298.807	0.975665
2021-07-02	262.604	1.03577	2021-08-01	386.766	0.704395			2020-11-15	483.416	0.142214	2024-02-21	421.929	0.395607			2022-05-06	89.4701	0.816328	2022-06-01	209.276	0.518892
2021-07-05	374.179	0.464035	2021-09-01	281.186	0.893101			2020-11-15	847.946	0.0696071	2024-04-21	558.313	0.723034			2022-05-10	285.883	0.201442	2022-07-01	419.954	0.314133
2021-08-07	364.288	0.589229						2021-02-18	400.725	0.233944	2024-05-21	338.475	0.744697			2022-05-20	41.8162	1.46143	2022-08-01	372.036	0.922101
2021-08-12	409.243	0.81956						2021-02-26	443.133	0.55727						2022-05-24	38.7773	1.54099	2022-09-01	524.108	0.962423
2021-09-04	329.059	0.427601						2021-04-18	1063	0.260708						2022-05-28	38.7318	1.71328	2022-10-01	267.58	1.42531
2021-09-28	233.312	1.3586						2021-04-26	313.426	0.961508						2022-06-12	320.515	0.219026	2022-11-01	207.559	1.49233
								2021-04-30	298.512	0.946886						2022-06-17	98.0366	0.818758
								2021-05-08	284.663	0.909042						2022-07-10	419.954	0.314133
								2021-05-15	513.57	0.509092						2022-08-24	372.036	0.922101
								2021-05-16	309.422	0.836449						2022-09-01	224.582	1.56753
								2021-05-20	303.606	0.73326						2022-09-09	823.635	0.357311
								2021-05-28	281.112	0.73564						2022-10-04	273.44	1.53562
																2022-10-08	274.107	1.20603
																2022-10-24	255.193	1.53429
																2022-11-05	207.559	1.49233

## Sheet: Fig. S2a
Daily Data						Conversion to quantity of water							Overall Corn:Chia Ratios			Monthly Corn:Chia average ratios
	Date	Corn ET	Canopy	T						AVG T	Sum T		corn:chia	Total Transpiration		Max	Chia T	Corn:Chia T	Corn:Chia liters				1	2	3	4	5	6
	2022-05-01	210.273	34.66199989318848	72.8848					May	102.071	19314.2		Maximum	1.60465		2022-05-01	21945.3	35214.6	2.78876e+09
	2022-05-02	179.088	15.28737269129072	27.3778					June	106.886			Mean	1.26159		2022-06-01	22980.4	36875.5	2.9203e+09
	2022-05-02	246.921	22.25835587880274	54.9605					july	110.376			Minimum	0.863087		2022-07-01	23730.9	38079.7	3.01566e+09
	2022-05-02	236.628	61.08017170785021	144.533					August	118.27			ste	0.179269		2022-08-01	25428	40803.1	3.23134e+09
	2022-05-02	213.423	54.97418000731875	117.328					September	97.7808						2022-09-01	21022.9	33734.4	2.67154e+09
	2022-05-03	255.094	12.44948112546706	31.7578					October	55.0496						2022-10-01	11835.7	18992.1	1.50405e+09
	2022-05-03	137.38	61.66867141723633	84.7202					November	40.5135						2022-11-01	8710.39	13977.1	1.1069e+09
	2022-05-03	127.462	58.49648424886888	74.5609												Mean	Chia T	Corn:Chia T
	2022-05-03	191.409	36.33029015658836	69.5394												2022-05-01	21945.3	27686.1	2.19255e+09
	2022-05-03	79.8785	54.7450883277872	43.7295		et is in w/m2				804.757	wd/m2					2022-06-01	22980.4	28991.9	2.29597e+09
	2022-05-03	96.2027	44.25650601916843	42.576		/24--> wd/m2				69.531	mj/m2					2022-07-01	23730.9	29938.7	2.37094e+09
	2022-05-05	267.854	11.72470657084131	31.4051		1wd =0.0864 MJ				28.38	kg/m2					2022-08-01	25428	32079.8	2.54051e+09
	2022-05-05	288.545	46.50135974884033	134.177		x0.084= mj/m2				1.52955e+09	kg or liters of water					2022-09-01	21022.9	26522.3	2.10039e+09
	2022-05-05	268.605	31.66199787096544	85.0457		/2.45--> mm water/m2										2022-10-01	11835.7	14931.8	1.1825e+09
	2022-05-06	317.922	3.359009782557669	10.679		xm2/22.45 =kg										2022-11-01	8710.39	10989	8.70254e+08
	2022-05-06	274.37	0.1144656470828499	0.314059		53895510	m2 corn									Min	Chia T	Corn:Chia T
	2022-05-06	276.916	35.54541354275256	98.4311												2022-05-01	21945.3	18940.7	1.49998e+09
	2022-05-06	217.618	29.78349163290862	64.8141		Crop Replacement calculations										2022-06-01	22980.4	19834.1	1.57073e+09
	2022-05-07	204.859	44.40692234039307	90.9714		T	1	0.5	0.1	0.05	0.01	0	1 ha	2 ha		2022-07-01	23730.9	20481.8	1.62202e+09
	2022-05-07	202.041	42.7629815419515	86.3986		Max	5.76354e+08	2.88177e+08	5.76354e+07	2.88177e+07	5.76354e+06	0	106939	213878		2022-08-01	25428	21946.6	1.73803e+09
	2022-05-07	284.386	32.04076415431334	91.1194		Mean	3.17155e+08	1.58577e+08	3.17155e+07	1.58577e+07	3.17155e+06	0	58846.2	117692		2022-09-01	21022.9	18144.6	1.43693e+09
	2022-05-07	135.804	32.75952096769359	44.4887		Min	-2.42636e+08	-1.21318e+08	-2.42636e+07	-1.21318e+07	-2.42636e+06	0	-45019.8	-90039.6		2022-10-01	11835.7	10215.2	8.08977e+08
	2022-05-07	126.519	44.38136346206004	56.1509			1% (hectares)	53.8955								2022-11-01	8710.39	7517.83	5.95362e+08
	2022-05-07	363.531	20.04420437131609	72.8669		May max	1.05084e+09	5.25419e+08	1.05084e+08	5.25419e+07	1.05084e+07	0	194977	389953
	2022-05-08	195.001	42.98883962442299	83.8287		June max	1.1004e+09	5.50201e+08	1.1004e+08	5.50201e+07	1.1004e+07	0	204173	408346
	2022-05-08	306.481	23.70107449222136	72.6393		july Max	1.13634e+09	5.68168e+08	1.13634e+08	5.68168e+07	1.13634e+07	0	210841	421681
	2022-05-08	431.605	9.977113237781099	43.0617		August Max	1.2176e+09	6.08802e+08	1.2176e+08	6.08802e+07	1.2176e+07	0	225919	451839
	2022-05-09	342.047	15.63809569500754	53.4897		September Max	1.00667e+09	5.03333e+08	1.00667e+08	5.03333e+07	1.00667e+07	0	186781	373562
	2022-05-10	854.534	5.020609976147934	42.9028		October Max	5.66743e+08	2.83372e+08	5.66743e+07	2.83372e+07	5.66743e+06	0	105156	210312
	2022-05-10	727.942	4.325128154978555	31.4844		November max	4.17091e+08	2.08546e+08	4.17091e+07	2.08546e+07	4.17091e+06	0	77388.9	154778
	2022-05-10	376.926	19.07964901616506	71.9162
	2022-05-18	155.446	99.38928034398462	154.496		may mean	4.54628e+08	2.27314e+08	4.54628e+07	2.27314e+07	4.54628e+06	0	84353.6	168707
	2022-05-18	369.321	98.56398437105048	364.018		june mean	4.76071e+08	2.38036e+08	4.76071e+07	2.38036e+07	4.76071e+06	0	88332.2	176664
	2022-05-19	196.747	91.14063445333142	179.317		july mean	4.91618e+08	2.45809e+08	4.91618e+07	2.45809e+07	4.91618e+06	0	91216.8	182434
	2022-05-19	443.123	46.22326845557694	204.826		august mean	5.26777e+08	2.63389e+08	5.26777e+07	2.63389e+07	5.26777e+06	0	97740.5	195481
	2022-05-19	661.842	28.60880646305736	189.345		september mean	4.35518e+08	2.17759e+08	4.35518e+07	2.17759e+07	4.35518e+06	0	80807.8	161616
	2022-05-20	212.894	53.67607878783964	114.273		october mean	2.45192e+08	1.22596e+08	2.45192e+07	1.22596e+07	2.45192e+06	0	45494	90988.1
	2022-05-20	274.462	54.53872388063495	149.688		november mean	1.80448e+08	9.0224e+07	1.80448e+07	9.0224e+06	1.80448e+06	0	33481.1	66962.1
	2022-05-20	123.765	88.69930958747864	109.779
	2022-05-21	242.336	90.73219665546543	219.877		May min	-2.37945e+08	-1.18972e+08	-2.37945e+07	-1.18972e+07	-2.37945e+06	0	-44149.3	-88298.6
	2022-05-21	245.72	94.85010614250393	233.066		june min	-2.49168e+08	-1.24584e+08	-2.49168e+07	-1.24584e+07	-2.49168e+06	0	-46231.7	-92463.3
	2022-05-22	199.208	35.98378617682443	71.6827		july min	-2.57305e+08	-1.28652e+08	-2.57305e+07	-1.28652e+07	-2.57305e+06	0	-47741.4	-95482.8
	2022-05-22	104.895	30.34660985734727	31.832		august min	-2.75707e+08	-1.37853e+08	-2.75707e+07	-1.37853e+07	-2.75707e+06	0	-51155.8	-102312
	2022-05-23	170.523	48.17272468620254	82.1454		september min	-2.27943e+08	-1.13971e+08	-2.27943e+07	-1.13971e+07	-2.27943e+06	0	-42293.5	-84587
	2022-05-23	100.758	62.64326500892639	63.1182		october min	-1.2833e+08	-6.41649e+07	-1.2833e+07	-6.41649e+06	-1.2833e+06	0	-23810.8	-47621.7
	2022-05-24	166.605	61.87261834153827	103.083		november min	-9.44435e+07	-4.72218e+07	-9.44435e+06	-4.72218e+06	-944435	0	-17523.4	-35046.9
	2022-05-24	226.247	84.0765344090276	190.221
	2022-05-24	85.1514	91.99299452039931	78.3333
	2022-05-24	290.289	51.50784501248557	149.522
	2022-05-24	222.573	82.68339277688305	184.031
	2022-05-24	186.733	95.29335659646122	177.944
	2022-05-25	51.3869	21.76090613278476	11.1823
	2022-05-25	85.2642	99.84358963214798	85.1309
	2022-05-26	108.403	40.11381833875026	43.4847
	2022-05-26	74.6757	97.76792638594021	73.0089
	2022-05-26	150.005	75.05623584061895	112.588
	2022-05-27	249.927	62.90258551398416	157.21
	2022-05-27	312.022	65.42995001944102	204.156
	2022-05-27	55.9013	64.76966953277588	36.2071
	2022-05-27	191.709	91.55773165542209	175.525
	2022-05-27	81.7621	99.59336471557617	81.4296
	2022-05-28	318.668	74.60391451611837	237.739
	2022-05-28	236.039	96.27735663871319	227.253
	2022-05-28	144.667	90.15438235346033	130.423
	2022-05-29	107.81	99.74315134314163	107.534
	2022-05-29	86.7464	98.05467034213713	85.0589
	2022-05-29	105.736	39.22817487400692	41.4783
	2022-05-29	180.799	52.85262164461403	95.557
	2022-05-30	100.695	93.26514301702066	93.9131
	2022-05-30	206.298	74.28264226000616	153.244
	2022-05-30	162.426	66.04792000660059	107.279
	2022-05-30	122.969	59.28313023557008	72.9001
	2022-05-31	315.63	32.74814024152494	103.363
	2022-05-31	144.33	50.24851477097983	72.5236
	2022-05-31	68.2242	97.33856852849324	66.4085
	2022-06-01	363.827	43.07940480837566	156.734
	2022-06-01	206.83	96.73152176814594	200.07
	2022-06-01	305.661	72.90780893961589	222.851
	2022-06-02	97.7564	43.45883304824535	42.4838
	2022-06-02	121.794	58.82560299205166	71.6463
	2022-06-03	223.653	12.88423987145119	28.8159
	2022-06-03	179.059	58.50763685028743	104.763
	2022-06-04	358.894	50.1818927168999	180.1
	2022-06-04	394.212	35.05921528087359	138.208
	2022-06-04	244.019	73.99588302971611	180.564
	2022-06-04	242.252	91.64524493858828	222.012
	2022-06-05	260.843	89.77066970038571	234.16
	2022-06-05	219.702	93.63676091325617	205.722
	2022-06-05	227.592	6.63688042822637	15.105
	2022-06-06	351.053	24.81250440940775	87.105
	2022-06-06	454.987	20.4642119814087	93.1094
	2022-06-06	1077.32	29.07046901203096	313.183
	2022-06-06	104.559	99.41005477905273	103.942
	2022-06-06	75.9972	93.28356123162082	70.8929
	2022-06-06	115.614	83.03911462057518	96.0051
	2022-06-10	129.672	21.76360724584476	28.2213
	2022-06-10	163.914	51.08792738072396	83.7405
	2022-06-10	163.51	53.97550660037713	88.2553
	2022-06-10	244.976	76.99621631114205	188.622
	2022-06-10	87.0951	85.65084019041898	74.5977
	2022-06-10	252.701	37.56248596386843	94.9206
	2022-06-10	97.7915	79.94706420898437	78.1814
	2022-06-13	221.828	58.59995154949953	129.991
	2022-06-13	88.337	68.77092191908095	60.7502
	2022-06-15	405.659	60.42185875415016	245.107
	2022-06-15	288.849	38.33271851259119	110.724
	2022-06-15	289.709	48.5652336586994	140.698
	2022-06-15	298.53	58.85763472745779	175.708
	2022-06-15	116.113	73.96358850446798	85.8813
	2022-06-15	54.5	93.83484094793147	51.14
	2022-06-15	80.018	91.16768792724358	72.9506
	2022-06-15	268.398	76.88102848493847	206.348
	2022-06-15	293.114	64.85467197441552	190.098
	2022-06-17	140.897	61.51813155083038	86.6774
	2022-06-17	122.808	36.82886735663013	45.2287
	2022-06-17	69.558	86.23002945871065	59.9799
	2022-06-17	173.467	94.47195079579936	163.877
	2022-06-17	243.619	96.34970841173786	234.726
	2022-06-18	160.293	43.81254378641684	70.2285
	2022-06-18	252.981	29.9425823721407	75.7489
	2022-06-18	443.31	2.078713449196095	9.21515
	2022-06-18	279.037	4.534847039805666	12.6539
	2022-06-18	271.545	11.01459237809213	29.9096
	2022-06-18	32.3974	2.14651083946228	0.695413
	2022-06-18	186.457	16.7694637298584	31.2678
	2022-06-18	52.8082	93.75662994384766	49.5112
	2022-06-18	54.3453	79.13543701171875	43.0064
	2022-06-18	17.0473	57.70836410522461	9.83772
	2022-06-18	122.898	98.24452145894368	120.741
	2022-06-18	44.6076	75.83527501424153	33.8283
	2022-06-18	107.285	34.90690231323242	37.4498
	2022-06-18	329.658	68.28759221208787	225.115
	2022-06-19	636.627	16.16721868970043	102.925
	2022-06-19	493.75	4.905846101897104	24.2226
	2022-06-19	218.554	2.144050796962501	4.68591
	2022-06-19	83.8582	79.65855002141261	66.8002
	2022-06-19	236.645	52.97948698790177	125.373
	2022-06-19	304.644	45.09673370269078	137.385
	2022-06-19	335.489	48.76263864068203	163.593
	2022-06-20	443.642	23.7225147327034	105.243
	2022-06-20	292.197	39.65841773675761	115.881
	2022-06-21	179.032	68.30134336061361	122.281
	2022-06-21	159.887	63.42622140388276	101.41
	2022-06-21	197.064	70.48274669541782	138.896
	2022-06-21	160.136	89.89277797723315	143.951
	2022-06-21	153.295	92.48772964771229	141.779
	2022-06-22	86.8822	46.19743516310206	40.1374
	2022-06-27	327.032	52.09866668191708	170.38
	2022-06-27	429.003	19.28313348632912	82.7252
	2022-06-28	244.417	55.28939899732912	135.137
	2022-06-28	244.913	55.59164098692899	136.151
	2022-06-28	159.129	24.48364970124042	38.9606
	2022-06-30	136.77	61.04337278325507	83.4891
	2022-06-30	133.202	37.12897662793176	49.4564
	2022-07-02	226.289	18.70898818969727	42.3363
	2022-07-02	273.32	33.0138614935877	90.2335
	2022-07-02	296.54	22.90112979475729	67.9111
	2022-07-04	180.435	96.25887680053711	173.684
	2022-07-04	164.859	65.55812737210231	108.079
	2022-07-04	333.576	20.48942378654585	68.3477
	2022-07-04	398.076	7.715976112974541	30.7155
	2022-07-04	441.511	5.888774906718695	25.9996
	2022-07-05	408.745	27.97738134860992	114.356
	2022-07-05	427.85	22.13021654451311	94.6842
	2022-07-06	365.35	4.305098154426075	15.7287
	2022-07-06	344.304	0.8844842633013369	3.04532
	2022-07-06	329.202	13.01423853289452	42.8432
	2022-07-08	273.264	58.51652711013268	159.904
	2022-07-08	394.088	13.44536594069201	52.9866
	2022-07-08	394.476	27.69113794883544	109.235
	2022-07-08	523.324	10.61527683678615	55.5523
	2022-07-08	539.415	5.799145353693294	31.2814
	2022-07-09	593.471	0.3165329306965571	1.87853
	2022-07-09	593.629	7.865072844550014	46.6893
	2022-07-09	604.041	5.567867918251713	33.6322
	2022-07-10	1617.28	1.010191619243768	16.3376
	2022-07-10	897.07	18.42403561257875	165.276
	2022-07-10	557.452	10.59293231280246	59.0505
	2022-07-10	769.24	14.70256290569882	113.098
	2022-07-11	1148.98	21.88839095317084	251.492
	2022-07-17	1071.22	31.52425684657137	337.693
	2022-07-17	1831.53	27.70808024780443	507.481
	2022-07-17	1928.34	37.53012372452385	723.707
	2022-07-19	207.504	88.51403105044793	183.67
	2022-07-19	270.532	80.42063607534793	217.564
	2022-07-19	343.181	53.58955516815185	183.909
	2022-07-19	462.234	54.91351805838195	253.829
	2022-07-19	68.0774	73.1349925994873	49.7884
	2022-07-20	122.819	34.17702029792355	41.9759
	2022-07-20	218.35	65.89061917032086	143.872
	2022-07-20	93.43	77.89116633379901	72.7737
	2022-07-20	360.113	29.08132634779607	104.726
	2022-07-24	41.2736	42.64954488223137	17.603
	2022-07-24	105.246	65.35300286707128	68.7817
	2022-07-24	29.5315	71.19531949361165	21.0251
	2022-07-24	93.966	24.53938821424043	23.0587
	2022-07-24	49.0294	53.69950015676588	26.3285
	2022-07-25	338.317	90.52073332789877	306.247
	2022-07-26	97.8175	58.40117982334419	57.1266
	2022-07-26	154.714	39.08681645112879	60.4726
	2022-07-26	197.009	72.60308031804686	143.035
	2022-07-26	217.569	56.97989835310631	123.971
	2022-07-26	76.0535	59.67178487531853	45.3825
	2022-07-26	81.5726	62.29281550525744	50.8139
	2022-07-27	204.205	46.85454773902893	95.6794
	2022-07-27	63.3514	36.55249645620167	23.1565
	2022-07-27	80.6841	40.94748586823656	33.0381
	2022-07-29	346.158	80.32592063256536	278.054
	2022-07-29	154.364	78.66533102765179	121.431
	2022-07-29	177.243	72.00525505765272	127.625
	2022-07-31	284.185	30.47966813317334	86.6187
	2022-07-31	322.54	27.24298168333803	87.8695
	2022-07-31	51.9263	8.892254829406738	4.61742
	2022-07-31	90.3332	27.96617516805959	25.2628
	2022-08-02	336.209	87.23210471023667	293.282
	2022-08-02	244.365	87.38430569806393	213.537
	2022-08-02	127.766	53.74484047374895	68.6675
	2022-08-02	80.1432	46.67655448162077	37.4081
	2022-08-03	201.995	49.90908578128163	100.814
	2022-08-03	264.675	38.56274920159819	102.066
	2022-08-03	125.296	28.82865221633814	36.1211
	2022-08-03	118.918	35.00131860298226	41.6229
	2022-08-03	45.0811	61.23258209228516	27.6043
	2022-08-04	116.446	63.18603897094727	73.5775
	2022-08-05	275.884	15.24341329430072	42.0542
	2022-08-05	346.866	48.19400512817812	167.168
	2022-08-05	51.8714	20.71107695726678	10.7431
	2022-08-06	378.251	25.35256264060536	95.8962
	2022-08-06	505.417	41.14239774619879	207.941
	2022-08-06	17078.6	30.38244469424602	5188.9
	2022-08-06	258.76	71.27173237922864	184.423
	2022-08-06	241.693	79.39193053401551	191.885
	2022-08-06	312.461	36.82718225055271	115.071
	2022-08-06	220.291	25.81119228536537	56.8598
	2022-08-06	305.87	23.0851982289006	70.6107
	2022-08-07	239.717	35.12280320036185	84.1955
	2022-08-07	168.744	30.13197371234512	50.846
	2022-08-07	225.738	54.92449479024918	123.985
	2022-08-07	545.049	27.4411117172808	149.567
	2022-08-07	1335.29	23.62669780601255	315.486
	2022-08-07	266.043	15.44437552943374	41.0886
	2022-08-07	245.417	27.66434109789654	67.893
	2022-08-07	274.345	37.59651373484947	103.144
	2022-08-07	167.055	30.27204724463956	50.5708
	2022-08-07	195.092	32.12267825847852	62.6687
	2022-08-07	177.812	49.13734831633391	87.3722
	2022-08-08	323.487	11.62455509494083	37.6039
	2022-08-08	262.324	17.09099274071363	44.8337
	2022-08-09	334.748	49.73705480730638	166.494
	2022-08-09	274.703	54.79959051949637	150.536
	2022-08-09	416.118	8.290760815143585	34.4994
	2022-08-09	312.596	23.5565402715158	73.6368
	2022-08-09	269.058	42.16406635431571	113.446
	2022-08-10	286.794	20.56335547920157	58.9746
	2022-08-10	106.507	77.11669328477647	82.1351
	2022-08-12	434.321	11.29467825808671	49.0552
	2022-08-12	340.233	6.64731611681175	22.6164
	2022-08-12	377.029	11.50770438143096	43.3873
	2022-08-12	177.812	59.14469002440066	105.166
	2022-08-13	370.63	10.85247247998464	40.2225
	2022-08-13	332.477	0.1037156507372856	0.34483
	2022-08-13	20.0818	1.935743355502685	0.388732
	2022-08-13	89.6804	61.09071868867515	54.7864
	2022-08-13	77.6642	45.1857082963977	35.0931
	2022-08-13	137.774	33.66386260956077	46.38
	2022-08-13	97.41	39.88193805151325	38.849
	2022-08-14	308.945	24.90833980507321	76.9532
	2022-08-14	320.182	48.66507785225721	155.817
	2022-08-14	342.606	23.54319833329126	80.6605
	2022-08-14	280.856	46.46235743308794	130.492
	2022-08-14	252.529	45.93918960641866	116.01
	2022-08-14	18.5051	50.07735876987378	9.26687
	2022-08-14	38.851	81.39687129429409	31.6235
	2022-08-14	59.2333	37.09141787545598	21.9705
	2022-08-14	355.318	82.83167673343246	294.316
	2022-08-14	138.176	69.08955001831055	95.4654
	2022-08-15	307.696	9.328788899022426	28.7043
	2022-08-15	308.532	17.51034242511755	54.025
	2022-08-15	156.646	69.55960388183594	108.962
	2022-08-15	242.885	87.50394673772088	212.534
	2022-08-15	302.624	22.2969592710323	67.476
	2022-08-16	627.451	3.513707068586124	22.0468
	2022-08-16	603.739	0.8344381093076247	5.03783
	2022-08-16	395.456	0.01077751789705771	0.0426203
	2022-08-16	373.471	6.159778856106484	23.005
	2022-08-16	50.4876	60.58156644391215	30.5862
	2022-08-16	86.2593	51.46235242727376	44.391
	2022-08-16	116.839	54.22283499581473	63.3534
	2022-08-17	431.517	0.343136231866375	1.48069
	2022-08-17	239.32	56.64040364695207	135.552
	2022-08-17	40.2872	50.24790721104063	20.2435
	2022-08-17	74.0551	44.77870678600581	33.1609
	2022-08-17	128.791	13.2508057343707	17.0658
	2022-08-17	135.182	31.48301131843651	42.5595
	2022-08-17	362.137	82.65389863080871	299.32
	2022-08-18	661.262	15.42723166942596	102.014
	2022-08-18	406.395	12.21261809268876	49.6315
	2022-08-18	396.17	14.39995882059713	57.0483
	2022-08-18	102.417	83.13029289245605	85.1398
	2022-08-18	35.0508	27.92950820922852	9.78953
	2022-08-18	219.882	33.59583989056674	73.8711
	2022-08-18	206.75	31.6221779968779	65.379
	2022-08-18	288.765	43.8469606040215	126.615
	2022-08-18	316.831	33.82388847159677	107.165
	2022-08-18	345.059	42.51030132584327	146.686
	2022-08-19	1146.39	3.741698262382277	42.8944
	2022-08-19	443.617	0.02015505602758801	0.0894113
	2022-08-19	457.289	20.85062879782457	95.3476
	2022-08-19	213.833	62.74117057049861	134.161
	2022-08-19	309.713	19.71613160031553	61.0634
	2022-08-20	67.1238	59.08777078610826	39.662
	2022-08-20	66.124	53.15986984098848	35.1514
	2022-08-20	117.432	17.92948155878344	21.055
	2022-08-21	2094.76	5.602244342502212	117.353
	2022-08-21	480.797	78.06087799072266	375.315
	2022-08-21	122.779	66.55350267418798	81.7137
	2022-08-21	73.2208	52.28022559229806	38.28
	2022-08-21	189.746	8.836119079947784	16.7662
	2022-08-21	165.456	14.62341168077202	24.1954
	2022-08-21	287.78	9.588298559709305	27.5932
	2022-08-22	95.2127	99.78448486328125	95.0075
	2022-08-22	60.7714	98.59334945678711	59.9166
	2022-08-22	174.326	58.99070376441593	102.836
	2022-08-22	221.496	20.58833970259065	45.6024
	2022-08-22	210.298	7.017412447929383	14.7575
	2022-08-22	351.262	25.02084091591277	87.8886
	2022-08-22	355.422	26.36707216502554	93.7143
	2022-08-23	244.502	33.3569001104559	81.5581
	2022-08-24	101.495	42.10047989131099	42.7299
	2022-08-24	126.564	49.5812660352965	62.7519
	2022-08-24	130.216	31.47620357452649	40.9871
	2022-08-24	232.858	8.167990439853003	19.0198
	2022-08-25	147.701	59.38795940399383	87.7166
	2022-08-26	80.568	83.01244862874348	66.8815
	2022-08-26	251.888	48.77252031962077	122.852
	2022-08-26	277.767	57.15198516845703	158.749
	2022-08-26	263.205	42.75743634240669	112.54
	2022-08-26	298.39	18.55205640878843	55.3576
	2022-08-26	400.897	10.87209421792068	43.5859
	2022-08-26	445.619	14.57058604558309	64.9293
	2022-08-27	336.494	13.47609792647762	45.3462
	2022-08-27	295.891	19.04357051849365	56.3481
	2022-08-28	256.887	42.73828495725409	109.789
	2022-08-28	204.212	34.22760752535204	69.897
	2022-08-28	202.87	17.9558194610035	36.4269
	2022-08-28	338.791	4.966505493031495	16.8261
	2022-09-01	299.93	40.2814071921951	120.816
	2022-09-01	294.952	33.14313110735907	97.7562
	2022-09-01	303.046	13.37520621721367	40.533
	2022-09-01	386.145	1.50915893998694	5.82754
	2022-09-02	307.992	25.77345832963397	79.3802
	2022-09-03	327.774	23.46581939699508	76.9148
	2022-09-04	344.991	28.69605072556033	98.9987
	2022-09-05	653.594	0.3339094179373625	2.18241
	2022-09-05	542.563	10.1060878817628	54.8319
	2022-09-05	425.673	5.171893802827112	22.0153
	2022-09-05	385.729	13.56467890157977	52.3228
	2022-09-05	339.282	18.08771559726222	61.3683
	2022-09-06	675.273	87.08704376220703	588.075
	2022-09-06	544.165	49.20188244514995	267.739
	2022-09-06	553.138	5.092141392551087	28.1666
	2022-09-06	352.254	37.57003903355677	132.342
	2022-09-06	328.315	47.28024385761282	155.228
	2022-09-18	603.286	33.22080863208062	200.416
	2022-09-19	169.688	30.68328038843311	52.0659
	2022-09-19	182.938	32.09515623278221	58.7144
	2022-09-20	221.99	44.24132218349989	98.2115
	2022-09-20	330.812	81.30434766520466	268.965
	2022-09-27	102.208	59.66848215908414	60.9858
	2022-09-27	109.455	69.52108637857665	76.0946
	2022-09-27	87.0729	53.44006131007961	46.5318
	2022-09-27	41.0534	29.27972974777222	12.0203
	2022-09-28	93.657	46.86383989642251	43.8913
	2022-09-28	79.2854	50.85257539674723	40.3187
	2022-09-29	184.781	51.37242307799026	94.9263
	2022-09-29	205.954	58.7092543344449	120.914
	2022-09-29	66.5309	52.64473425321222	35.025
	2022-09-29	100.739	36.49481784199565	36.7646
	2022-09-29	110.822	87.00589656829834	96.4218
	2022-10-01	135.163	39.98194630637166	54.0409
	2022-10-01	168.819	66.29726025044535	111.923
	2022-10-01	68.6186	43.62873764603566	29.9374
	2022-10-01	56.2601	33.15047456536974	18.6505
	2022-10-02	48.5517	31.6795711517334	15.381
	2022-10-03	189.58	42.20254086691236	80.0075
	2022-10-03	171.456	55.8965199210427	95.8378
	2022-10-03	151.842	37.45714307636906	56.8756
	2022-10-03	110.597	33.12623240827975	36.6366
	2022-10-03	111.151	78.93852005004882	87.7408
	2022-10-04	343.753	58.62332170728653	201.519
	2022-10-04	150.125	12.51523814844577	18.7885
	2022-10-04	142.142	35.77894566610278	50.8569
	2022-10-05	187.412	28.17355568496673	52.8007
	2022-10-05	165.413	36.59841547697219	60.5385
	2022-10-06	159.765	37.66382455825806	60.1737
	2022-10-06	166.088	36.77890300750732	61.0852
	2022-10-06	134.317	35.996406639297	48.3493
	2022-10-06	24.746	85.4478874206543	21.1449
	2022-10-07	301.486	88.09966468811035	265.608
	2022-10-07	263.887	13.95849800109863	36.8347
	2022-10-07	245.241	37.71153491173834	92.4841
	2022-10-07	149.857	32.16017155160495	48.1941
	2022-10-07	156.911	36.87603887339115	57.8625
	2022-10-07	129.36	68.18448496799843	88.2032
	2022-10-08	310.154	14.0182690511886	43.4783
	2022-10-08	286.726	25.85627324672602	74.1367
	2022-10-08	279.438	2.631921026674637	7.35459
	2022-10-08	187.838	23.60406420353255	44.3374
	2022-10-09	209.012	21.45681298724853	44.8473
	2022-10-09	186.916	19.43059867928616	36.3189
	2022-10-09	170.508	33.03236799545676	56.3229
	2022-10-09	128.768	77.41688346862793	99.6883
	2022-10-24	157.177	20.27309285424598	31.8646
	2022-10-24	138.007	33.54948976138812	46.3005
	2022-10-25	151.725	17.39181622625103	26.3877
	2022-10-25	146.373	20.55649354696664	30.0891
	2022-10-25	134.546	55.40904989550191	74.5508
	2022-10-25	146.344	34.36415624578518	50.2899
	2022-10-25	129.711	32.15490997490105	41.7084
	2022-10-25	86.3354	59.1687461679632	51.0836
	2022-10-26	103.095	43.21042442321777	44.5477
	2022-10-26	119.849	54.00150731552479	64.7203
	2022-10-26	105.925	33.44346046447754	35.4251
	2022-10-26	107.258	44.30044438888359	47.5158
	2022-10-26	150.904	40.13093988454986	60.5594
	2022-10-26	176.796	29.7551939004984	52.6061
	2022-10-27	150.598	43.08877894457649	64.891
	2022-10-27	293.122	3.181730089363692	9.32636
	2022-10-29	165.171	17.57213520378009	29.0241
	2022-10-29	171.765	23.17700703257606	39.8099
	2022-10-29	111.931	41.78810561498006	46.7738
	2022-10-29	149.56	24.77973837648453	37.0607
	2022-10-29	123.16	25.33964065951419	31.2082
	2022-10-29	107.956	35.71250017592896	38.5539
	2022-10-30	102.463	45.4973176574707	46.6178
	2022-10-30	146.604	20.78961284344013	30.4783
	2022-10-30	150.563	20.74050400570363	31.2274
	2022-10-30	183.959	24.60677389119019	45.2663
	2022-10-30	229.716	18.80940163024936	43.2083
	2022-10-31	144.433	33.90808575108366	48.9746
	2022-11-02	184.074	17.81191289187832	32.7871
	2022-11-02	202.197	7.578132436600509	15.3228
	2022-11-02	166.291	29.31460060767078	48.7475
	2022-11-03	201.002	20.55978989698602	41.3255
	2022-11-03	324.929	12.08904182012036	39.2808
	2022-11-03	337.216	3.810377980550599	12.8492
	2022-11-04	594.308	15.69578189849853	93.2813

## Sheet: Fig. S2b
Daily Data						Conversion to quantity of water							Overall Alfalfa:Chia Ratios			Monthly Alfalfa:Chia average ratios
	Date	Alfalfa ET	Canopy	Alfalfa T						AVG T	Sum ET		alfalfa:chia	Total Transpiration		Max	Sum ET	alfalfa:Chia ET	alfalfa:Chia liters				1	2	3	4	5	6
	2022-05-01	207.156	18.5708	38.4705					May	139.956	23921.1		Maximum	1.71262		2022-05-01	30090.4	51533.6	1.06781e+10
	2022-05-02	229.349	23.1333	53.056					June	120.524			Mean	1.38478		2022-06-01	25912.6	44378.6	9.19552e+09
	2022-05-02	255.383	37.8499	96.6623					july	141.594			Minimum	1.13923		2022-07-01	30442.8	52137	1.08031e+10
	2022-05-02	239.07	58.5448	139.963					August	100.468			ste	0.170561		2022-08-01	21600.6	36993.7	7.66532e+09
	2022-05-02	239.196	62.8776	150.401					September	135.154						2022-09-01	29058	49765.4	1.03117e+10
	2022-05-03	232.917	51.6993	120.417					October	82.7686						2022-10-01	17795.2	30476.6	6.31493e+09
	2022-05-03	111.862	52.5888	58.8269					November	61.4125						2022-11-01	13203.7	22612.9	4.68554e+09
	2022-05-03	168.861	57.438	96.9905												Mean	Chia ET	alfalfa:Chia ET
	2022-05-03	218.75	56.3613	123.291												2022-05-01	30090.4	41668.8	8.63402e+09
	2022-05-03	163.374	69.5563	113.637		et is in w/m2				996.712	wd/m2					2022-06-01	25912.6	35883.4	7.43526e+09
	2022-05-03	101.833	45.0996	45.9263		/24--> wd/m2				86.1159	mj/m2					2022-07-01	30442.8	42156.7	8.73512e+09
	2022-05-05	310.039	11.5535	35.8204		1wd =0.0864 MJ				35.1493	kg/m2					2022-08-01	21600.6	29912.2	6.19799e+09
	2022-05-05	280.044	45.24	126.692		x0.084= mj/m2				4.95659e+09	kg or liters of water					2022-09-01	29058	40239.1	8.33778e+09
	2022-05-05	298.946	16.8187	50.2789		/2.45--> mm water/m2										2022-10-01	17795.2	24642.6	5.10609e+09
	2022-05-06	224.312	21.8915	49.1054		xm2/22.45 =kg										2022-11-01	13203.7	18284.3	3.78861e+09
	2022-05-06	339.656	3.93472	13.3645		141015300	m2 alfalfa									Min	Chia ET	alfalfa:Chia ET
	2022-05-06	279.963	0.634158	1.77541												2022-05-01	30090.4	34279.9	7.10301e+09
	2022-05-06	276.161	41.1758	113.712		Crop Replacement calculations										2022-06-01	25912.6	29520.4	6.11682e+09
	2022-05-06	259.877	54.6466	142.014		et	1	0.5	0.1	0.05	0.01	0	1 ha	2 ha		2022-07-01	30442.8	34681.3	7.18618e+09
	2022-05-07	262.879	44.016	115.709		Max	2.06244e+09	1.03122e+09	2.06244e+08	1.03122e+08	2.06244e+07	0	146257	292513		2022-08-01	21600.6	24608	5.09894e+09
	2022-05-07	226.943	61.7945	140.238		Mean	1.37727e+09	6.88634e+08	1.37727e+08	6.88634e+07	1.37727e+07	0	97667.9	195336		2022-09-01	29058	33103.7	6.85929e+09
	2022-05-07	227.364	52.1782	118.634		Min	6.05762e+08	3.02881e+08	6.05762e+07	3.02881e+07	6.05762e+06	0	42957.2	85914.4		2022-10-01	17795.2	20272.9	4.20066e+09
	2022-05-07	278.818	50.2781	140.184			1% (hectares)	141.015								2022-11-01	13203.7	15042	3.1168e+09
	2022-05-07	209.368	55.5774	116.362		May max	4.44315e+09	2.22157e+09	4.44315e+08	2.22157e+08	4.44315e+07	0	315083	630166
	2022-05-07	155.115	53.8231	83.4878		June max	3.82626e+09	1.91313e+09	3.82626e+08	1.91313e+08	3.82626e+07	0	271336	542673
	2022-05-08	218.536	62.351	136.26		july Max	4.49518e+09	2.24759e+09	4.49518e+08	2.24759e+08	4.49518e+07	0	318772	637545
	2022-05-08	359.84	26.3222	94.7176		August Max	3.18954e+09	1.59477e+09	3.18954e+08	1.59477e+08	3.18954e+07	0	226184	452368
	2022-05-08	437.56	10.7969	47.2428		September Max	4.2907e+09	2.14535e+09	4.2907e+08	2.14535e+08	4.2907e+07	0	304272	608544
	2022-05-09	326.74	35.7756	116.893		October Max	2.62764e+09	1.31382e+09	2.62764e+08	1.31382e+08	2.62764e+07	0	186338	372675
	2022-05-09	315.004	30.7052	96.7226		November max	1.94965e+09	9.74827e+08	1.94965e+08	9.74827e+07	1.94965e+07	0	138258	276517
	2022-05-10	742.878	26.7952	199.056
	2022-05-10	689.015	12.2647	84.5059		may mean	2.3991e+09	1.19955e+09	2.3991e+08	1.19955e+08	2.3991e+07	0	170130	340261
	2022-05-10	390.362	16.7778	65.4941		june mean	2.066e+09	1.033e+09	2.066e+08	1.033e+08	2.066e+07	0	146509	293018
	2022-05-18	507.457	99.7531	506.204		july mean	2.42719e+09	1.2136e+09	2.42719e+08	1.2136e+08	2.42719e+07	0	172122	344245
	2022-05-18	923.134	99.5191	918.694		august mean	1.72221e+09	8.61104e+08	1.72221e+08	8.61104e+07	1.72221e+07	0	122129	244258
	2022-05-19	215.063	98.2537	211.307		september mean	2.31678e+09	1.15839e+09	2.31678e+08	1.15839e+08	2.31678e+07	0	164293	328586
	2022-05-19	481.264	58.6492	282.257		october mean	1.41881e+09	7.09404e+08	1.41881e+08	7.09404e+07	1.41881e+07	0	100614	201227
	2022-05-19	715.221	56.1106	401.315		november mean	1.05272e+09	5.26362e+08	1.05272e+08	5.26362e+07	1.05272e+07	0	74653.2	149306
	2022-05-20	241.243	69.2446	167.047
	2022-05-20	252.222	73.3224	184.935		May min	8.68083e+08	4.34041e+08	8.68083e+07	4.34041e+07	8.68083e+06	0	61559.5	123119
	2022-05-20	268.349	80.4414	215.864		june min	7.47557e+08	3.73778e+08	7.47557e+07	3.73778e+07	7.47557e+06	0	53012.5	106025
	2022-05-21	219.73	86.7769	190.675		july min	8.78247e+08	4.39124e+08	8.78247e+07	4.39124e+07	8.78247e+06	0	62280.3	124561
	2022-05-21	211.071	93.813	198.012		august min	6.23158e+08	3.11579e+08	6.23158e+07	3.11579e+07	6.23158e+06	0	44190.8	88381.7
	2022-05-22	219.682	62.592	137.503		september min	8.38298e+08	4.19149e+08	8.38298e+07	4.19149e+07	8.38298e+06	0	59447.3	118895
	2022-05-22	179.279	82.747	148.348		october min	5.13377e+08	2.56689e+08	5.13377e+07	2.56689e+07	5.13377e+06	0	36405.8	72811.6
	2022-05-23	186.815	61.8134	115.476		november min	3.80915e+08	1.90457e+08	3.80915e+07	1.90457e+07	3.80915e+06	0	27012.3	54024.6
	2022-05-23	40.83	48.8365	19.9399
	2022-05-24	171.641	77.2282	132.555
	2022-05-24	196.384	86.4052	169.686
	2022-05-24	114.909	95.036	109.205
	2022-05-24	285.38	47.2459	134.831
	2022-05-24	206.665	81.7736	168.997
	2022-05-24	177.702	92.4048	164.205
	2022-05-24	63.247	98.0899	62.039
	2022-05-25	73.2205	32.7451	23.9761
	2022-05-25	213.315	99.6765	212.625
	2022-05-26	132.023	63.9676	84.4519
	2022-05-26	168.213	98.6223	165.896
	2022-05-26	204.524	84.0857	171.976
	2022-05-27	240.766	61.684	148.514
	2022-05-27	132.949	84.5425	112.399
	2022-05-27	174.508	91.8054	160.207
	2022-05-27	93.9871	96.3949	90.5987
	2022-05-28	299.64	73.9731	221.653
	2022-05-28	175.357	93.0079	163.096
	2022-05-28	163.368	95.6368	156.24
	2022-05-29	189.172	95.4175	180.503
	2022-05-29	178.558	93.8258	167.533
	2022-05-29	108.417	50.9969	55.2893
	2022-05-29	147.242	58.3814	85.9617
	2022-05-30	164.428	97.7802	160.778
	2022-05-30	186.373	70.868	132.079
	2022-05-30	153.184	67.1153	102.81
	2022-05-30	119.587	65.3247	78.12
	2022-05-31	315.975	45.0822	142.449
	2022-05-31	167.633	61.5519	103.181
	2022-05-31	93.9891	97.0678	91.2332
	2022-06-01	373.328	34.4806	128.726
	2022-06-01	170.988	94.2892	161.223
	2022-06-01	294.912	67.6696	199.566
	2022-06-01	184.527	94.9787	175.261
	2022-06-02	124.925	64.0605	80.0275
	2022-06-02	106.03	54.6659	57.9621
	2022-06-03	284.309	10.436	29.6706
	2022-06-03	176.196	59.3343	104.545
	2022-06-04	358.059	60.0689	215.082
	2022-06-04	226.063	73.3026	165.71
	2022-06-04	184.102	78.703	144.894
	2022-06-05	212.521	85.5579	181.828
	2022-06-05	186.95	87.7568	164.062
	2022-06-05	218.76	9.03586	19.7668
	2022-06-05	141.747	5.38128	7.6278
	2022-06-06	336.7	24.1051	81.1617
	2022-06-06	447.637	25.5862	114.533
	2022-06-06	1072.91	30.8951	331.475
	2022-06-06	97.462	99.1352	96.6192
	2022-06-06	183.776	93.7294	172.252
	2022-06-06	174.808	89.781	156.945
	2022-06-10	145.556	38.279	55.7175
	2022-06-10	148.539	56.9551	84.6003
	2022-06-10	151.988	71.5509	108.748
	2022-06-10	219.345	80.6299	176.858
	2022-06-10	136.821	84.785	116.003
	2022-06-10	175.275	87.2886	152.995
	2022-06-10	245.901	47.768	117.462
	2022-06-10	198.96	81.6991	162.549
	2022-06-11	242.1	62.1626	150.496
	2022-06-11	135.826	90.0679	122.336
	2022-06-11	91.6939	97.6098	89.5022
	2022-06-11	363.942	35.6957	129.912
	2022-06-11	152.455	80.1827	122.242
	2022-06-12	383.792	44.6821	171.486
	2022-06-12	185.932	47.5853	88.4764
	2022-06-12	263.652	61.4123	161.915
	2022-06-12	148.552	90.898	135.031
	2022-06-12	318.896	84.0342	267.981
	2022-06-13	205.006	50.0284	102.561
	2022-06-13	180.093	74.5087	134.185
	2022-06-15	461.476	50.5403	233.231
	2022-06-15	314.881	42.6537	134.309
	2022-06-15	279.692	39.6431	110.879
	2022-06-15	275.983	46.0466	127.081
	2022-06-15	159.713	79.3827	126.785
	2022-06-15	144.575	97.1636	140.474
	2022-06-15	176.352	95.9907	169.281
	2022-06-15	287.543	73.0485	210.046
	2022-06-15	330.646	65.4095	216.274
	2022-06-17	102.313	49.8319	50.9843
	2022-06-17	99.6993	40.5776	40.4556
	2022-06-17	86.9362	94.302	81.9826
	2022-06-17	132.437	93.9012	124.36
	2022-06-17	189.515	94.0193	178.181
	2022-06-18	192.229	59.5686	114.508
	2022-06-18	249.693	54.2614	135.487
	2022-06-18	437.225	3.21275	14.0469
	2022-06-18	275.994	8.46181	23.3541
	2022-06-18	263.217	15.8952	41.8389
	2022-06-18	71.8847	16.4546	11.8284
	2022-06-18	175.28	35.7449	62.6537
	2022-06-18	85.015	94.1112	80.0086
	2022-06-18	41.2197	70.6078	29.1043
	2022-06-18	65.4306	78.0958	51.0985
	2022-06-18	177.415	98.9918	175.627
	2022-06-18	272.31	94.4939	257.316
	2022-06-19	730.6	23.8177	174.012
	2022-06-19	503.047	2.91417	14.6596
	2022-06-19	220.822	13.9358	30.7732
	2022-06-19	168.62	87.523	147.581
	2022-06-19	249.956	46.3925	115.961
	2022-06-19	294.101	47.7128	140.324
	2022-06-19	301.248	44.7655	134.855
	2022-06-20	423.586	19.4917	82.5641
	2022-06-20	300.621	21.163	63.6204
	2022-06-21	145.36	62.3565	90.6414
	2022-06-21	132.073	62.0627	81.9678
	2022-06-21	143.612	69.0755	99.2007
	2022-06-21	141.022	83.8071	118.186
	2022-06-21	126.487	91.6009	115.863
	2022-06-22	115.356	73.4623	84.7432
	2022-06-22	178.255	81.8449	145.893
	2022-06-27	349.828	55.6559	194.7
	2022-06-28	214.824	52.2277	112.198
	2022-06-28	220.115	51.3679	113.069
	2022-06-28	221.751	56.7206	125.778
	2022-06-30	143.007	70.471	100.779
	2022-06-30	179.267	49.5511	88.8286
	2022-06-30	170.387	52.6871	89.7719
	2022-07-02	262.018	35.1311	92.0499
	2022-07-02	257.621	31.9989	82.4361
	2022-07-02	270.437	23.6382	63.9264
	2022-07-04	135.474	71.7416	97.1911
	2022-07-04	175.965	69.6365	122.536
	2022-07-04	343.606	24.4644	84.061
	2022-07-04	421.278	19.7321	83.127
	2022-07-04	456.793	4.01265	18.3295
	2022-07-05	392.261	4.07647	15.9904
	2022-07-06	373.251	3.36405	12.5563
	2022-07-06	345.535	1.20648	4.16882
	2022-07-06	330.884	13.2024	43.6846
	2022-07-08	203.423	50.1861	102.09
	2022-07-08	276.502	62.2458	172.111
	2022-07-08	264.367	37.2436	98.4596
	2022-07-08	448.412	0.0628331	0.281751
	2022-07-08	397.4	13.8562	55.0646
	2022-07-08	426.367	33.5987	143.254
	2022-07-08	523.874	14.5581	76.266
	2022-07-08	543.775	10.0391	54.5902
	2022-07-09	583.54	0.57442	3.35197
	2022-07-09	608.774	3.92925	23.9203
	2022-07-10	1720.77	7.86429	135.326
	2022-07-10	896.978	19.288	173.009
	2022-07-10	556.235	12.7905	71.1455
	2022-07-10	755.683	19.4033	146.628
	2022-07-11	3650.71	29.4677	1075.78
	2022-07-11	1073.22	36.8875	395.886
	2022-07-17	1176.17	42.9447	505.101
	2022-07-17	2073.9	39.662	822.551
	2022-07-17	2465.83	60.08	1481.47
	2022-07-19	293.534	91.8186	269.519
	2022-07-19	333.859	84.3368	281.566
	2022-07-19	371.326	61.357	227.835
	2022-07-19	249.579	56.673	141.444
	2022-07-19	382.046	43.7799	167.259
	2022-07-19	146.83	84.6876	124.347
	2022-07-20	113.178	62.9298	71.2228
	2022-07-20	195.565	58.0053	113.438
	2022-07-20	100.693	76.7492	77.2812
	2022-07-20	397.539	45.2021	179.696
	2022-07-21	136.568	69.1242	94.4014
	2022-07-21	153.262	74.6274	114.375
	2022-07-22	95.5484	60.8258	58.1181
	2022-07-22	48.7545	92.2822	44.9918
	2022-07-22	155.583	91.4735	142.317
	2022-07-23	104.432	65.0609	67.9448
	2022-07-23	71.0695	62.7834	44.6199
	2022-07-23	284.097	50.8963	144.595
	2022-07-23	229.111	38.2873	87.7203
	2022-07-24	53.4833	58.4394	31.2553
	2022-07-24	92.5323	61.5782	56.9797
	2022-07-24	25.7651	70.9503	18.2804
	2022-07-24	136.901	51.0882	69.9402
	2022-07-24	80.5832	65.939	53.1358
	2022-07-25	205.845	81.8519	168.488
	2022-07-26	57.1509	48.6242	27.7892
	2022-07-26	206.609	72.4011	149.587
	2022-07-26	211.23	85.4862	180.573
	2022-07-26	228.805	62.248	142.426
	2022-07-26	76.8317	62.9355	48.3544
	2022-07-26	59.9255	55.6568	33.3526
	2022-07-27	70.1821	41.0028	28.7767
	2022-07-27	87.9797	52.3045	46.0173
	2022-07-27	63.2315	77.1879	48.807
	2022-07-28	20.1373	8.02299	1.61561
	2022-07-29	287.113	75.3129	216.233
	2022-07-29	211.671	83.6224	177.004
	2022-07-29	82.9911	72.5212	60.1862
	2022-07-30	224.037	68.9483	154.47
	2022-07-30	167.259	57.5547	96.2655
	2022-07-30	110.703	50.2662	55.646
	2022-07-30	69.7753	44.9301	31.3501
	2022-07-31	301.186	57.6478	173.627
	2022-07-31	51.4789	27.9579	14.3924
	2022-07-31	133.06	57.8043	76.9143
	2022-07-31	66.3883	48.6014	32.2657
	2022-08-02	254.971	77.8664	198.536
	2022-08-02	228.87	71.3088	163.205
	2022-08-02	79.3465	42.4294	33.6663
	2022-08-02	50.4068	50.4169	25.4135
	2022-08-03	228.13	72.096	164.472
	2022-08-03	281.925	46.1667	130.155
	2022-08-03	116.118	37.2725	43.2801
	2022-08-03	110.528	32.9031	36.367
	2022-08-03	36.6908	51.6431	18.9482
	2022-08-04	137.102	65.7666	90.1673
	2022-08-05	315.661	31.4929	99.4108
	2022-08-05	283.873	38.8657	110.329
	2022-08-05	59.6352	5.52051	3.29217
	2022-08-06	258.835	27.8216	72.0121
	2022-08-06	447.481	39.7532	177.888
	2022-08-06	3.7569	35.689	1.3408
	2022-08-06	246.667	65.6182	161.859
	2022-08-06	228.847	64.7758	148.237
	2022-08-06	308.532	34.3784	106.068
	2022-08-06	193.418	19.496	37.7086
	2022-08-06	101.643	63.8357	64.8849
	2022-08-07	171.782	46.2784	79.4982
	2022-08-07	83.9468	58.2616	48.9087
	2022-08-07	257.313	55.5326	142.893
	2022-08-07	647.751	55.5504	359.828
	2022-08-07	1675.11	58.9654	987.735
	2022-08-07	312.271	53.8524	168.165
	2022-08-07	262.849	40.3923	106.171
	2022-08-07	291.046	44.6604	129.982
	2022-08-07	155.158	35.0096	54.3201
	2022-08-07	196.995	39.2873	77.3939
	2022-08-07	192.326	52.2628	100.515
	2022-08-08	292.339	33.9204	99.1627
	2022-08-08	270.895	40.7642	110.428
	2022-08-09	344.214	59.4886	204.768
	2022-08-09	418.639	5.78504	24.2184
	2022-08-09	368.742	18.6151	68.6416
	2022-08-09	210.185	33.2217	69.8268
	2022-08-09	222.513	25.2479	56.1797
	2022-08-10	278.71	16.2166	45.1972
	2022-08-10	147.853	67.7139	100.117
	2022-08-11	55.6385	77.1901	42.9474
	2022-08-11	34.1711	61.8505	21.135
	2022-08-11	70.2829	60.661	42.6343
	2022-08-11	252.979	56.8018	143.697
	2022-08-11	288.677	71.4125	206.152
	2022-08-11	183.492	78.3128	143.698
	2022-08-11	382.335	33.1148	126.609
	2022-08-11	293.734	32.8853	96.5955
	2022-08-11	234.572	30.745	72.1191
	2022-08-11	288.946	35.9734	103.944
	2022-08-11	297.993	13.0221	38.8048
	2022-08-12	433.489	16.8411	73.0044
	2022-08-12	339.239	28.3784	96.2708
	2022-08-12	333.044	29.8111	99.2841
	2022-08-12	262.555	20.8816	54.8257
	2022-08-12	202.943	65.4767	132.88
	2022-08-14	331.129	35.7903	118.512
	2022-08-14	325.545	39.6074	128.94
	2022-08-14	343.849	31.1688	107.174
	2022-08-14	271.899	46.2311	125.702
	2022-08-14	244.037	47.4912	115.896
	2022-08-14	37.6078	91.8529	34.5439
	2022-08-14	35.1711	67.2058	23.637
	2022-08-14	85.755	29.1356	24.9853
	2022-08-14	90.495	49.7685	45.038
	2022-08-14	260.002	82.0074	213.221
	2022-08-14	196.863	74.6672	146.992
	2022-08-15	311.263	17.3743	54.0796
	2022-08-15	315.458	26.2894	82.9318
	2022-08-15	350.387	9.69785	33.98
	2022-08-15	244.623	82.5748	201.997
	2022-08-15	200.585	73.8172	148.066
	2022-08-17	461.626	5.13932	23.7244
	2022-08-17	233.682	49.5286	115.739
	2022-08-17	47.0507	56.5617	26.6127
	2022-08-17	82.5178	56.2736	46.4358
	2022-08-17	160.162	45.5728	72.9903
	2022-08-17	189.358	53.987	102.228
	2022-08-17	354.886	79.9097	283.588
	2022-08-18	739.133	6.65003	49.1525
	2022-08-18	409.846	16.1097	66.0251
	2022-08-18	385.634	20.2032	77.9105
	2022-08-18	86.1726	83.7515	72.1709
	2022-08-18	106.279	35.3685	37.5894
	2022-08-18	223.946	32.0279	71.7251
	2022-08-18	229.13	34.0562	78.0329
	2022-08-18	170.672	34.8849	59.5389
	2022-08-18	306.083	53.1301	162.622
	2022-08-18	343.792	48.6541	167.269
	2022-08-18	367.071	48.675	178.672
	2022-08-19	1098.24	4.37251	48.0207
	2022-08-19	510.51	1.53608	7.84183
	2022-08-19	459.436	13.4482	61.786
	2022-08-19	243.44	69.2385	168.554
	2022-08-19	356.427	32.3847	115.428
	2022-08-20	70.1937	61.2455	42.9905
	2022-08-20	78.7776	66.8176	52.6373
	2022-08-20	156.068	37.9361	59.2061
	2022-08-21	2122.75	6.54228	138.876
	2022-08-21	572.387	62.3759	357.032
	2022-08-21	82.8075	61.7262	51.1139
	2022-08-21	83.6198	63.872	53.4096
	2022-08-21	159.827	40.4469	64.6449
	2022-08-21	179.871	39.8554	71.6883
	2022-08-21	269.422	9.26967	24.9745
	2022-08-22	83.3745	94.3774	78.6866
	2022-08-22	76.3937	97.1638	74.227
	2022-08-22	176.521	61.9332	109.325
	2022-08-22	222.187	31.1875	69.2946
	2022-08-22	266.11	37.5162	99.8343
	2022-08-22	183.756	8.10572	14.8948
	2022-08-22	359.664	29.9597	107.754
	2022-08-22	373.598	38.2114	142.757
	2022-08-23	268.621	46.263	124.272
	2022-08-24	110.462	45.4324	50.1855
	2022-08-24	114.127	56.2207	64.1632
	2022-08-24	155.897	49.8145	77.6595
	2022-08-24	254.244	26.0777	66.3009
	2022-08-25	117.952	59.0527	69.6541
	2022-08-26	100.373	98.7012	99.0691
	2022-08-26	62.4996	94.6296	59.1431
	2022-08-26	252.99	54.7253	138.449
	2022-08-26	248.016	47.0766	116.758
	2022-08-26	294.83	48.9214	144.235
	2022-08-26	259.034	28.9522	74.9959
	2022-08-27	352.004	21.3946	75.3096
	2022-08-27	310.311	22.7408	70.5671
	2022-08-28	248.944	42.9525	106.928
	2022-08-28	193.782	36.0794	69.9153
	2022-08-28	221.912	29.2632	64.9387
	2022-08-28	338.394	17.9467	60.7306
	2022-09-01	282.626	43.9591	124.24
	2022-09-01	290.037	40.1981	116.589
	2022-09-01	306.87	24.3774	74.8069
	2022-09-01	390.76	6.26689	24.4885
	2022-09-02	273.74	43.2276	118.331
	2022-09-03	317.364	31.7622	100.802
	2022-09-04	352.857	33.3396	117.641
	2022-09-05	628.365	4.01807	25.2482
	2022-09-05	533.982	15.8183	84.4669
	2022-09-05	421.469	12.3966	52.248
	2022-09-05	381.941	27.8797	106.484
	2022-09-05	349.998	42.7955	149.783
	2022-09-06	732.928	81.2829	595.746
	2022-09-06	587.752	49.0352	288.205
	2022-09-06	528.544	17.7123	93.6174
	2022-09-06	420.209	18.4325	77.4553
	2022-09-06	307.715	44.0748	135.625
	2022-09-18	650.874	53.2759	346.759
	2022-09-19	156.155	32.2648	50.3832
	2022-09-19	279.902	62.4426	174.778
	2022-09-20	277.356	73.6957	204.4
	2022-09-20	334.03	73.9449	246.998
	2022-09-27	174.1	83.0111	144.522
	2022-09-27	164.085	82.7968	135.857
	2022-09-27	104.973	73.2171	76.858
	2022-09-27	95.4719	94.0631	89.8039
	2022-09-28	105.885	66.6358	70.5574
	2022-09-28	110.374	81.2618	89.6922
	2022-09-29	246.174	72.3683	178.152
	2022-09-29	219.06	65.114	142.639
	2022-09-29	74.4855	60.3287	44.9362
	2022-09-29	130.926	60.7934	79.5946
	2022-09-29	113.035	87.0158	98.3581
	2022-10-01	191.99	65.2658	125.304
	2022-10-01	182.633	73.4107	134.072
	2022-10-01	91.7143	66.1267	60.6476
	2022-10-01	104.138	82.1811	85.5819
	2022-10-02	99.241	65.252	64.7568
	2022-10-03	179.825	55.6604	100.091
	2022-10-03	165.75	53.4262	88.5536
	2022-10-03	173.455	52.7479	91.4938
	2022-10-03	137.841	59.0306	81.3682
	2022-10-03	120.595	78.8502	95.0895
	2022-10-04	174.897	38.9861	68.1856
	2022-10-04	182.897	56.9034	104.074
	2022-10-07	355.472	93.231	331.41
	2022-10-07	292.908	5.41497	15.8609
	2022-10-07	237.523	24.7266	58.7315
	2022-10-07	160.788	38.3689	61.6926
	2022-10-07	175.645	55.2648	97.0699
	2022-10-07	145.554	72.6188	105.699
	2022-10-08	313.287	26.3452	82.5361
	2022-10-08	292.07	6.03332	17.6215
	2022-10-08	250.196	25.0413	62.6523
	2022-10-08	159.645	49.5953	79.1763
	2022-10-09	224.478	53.2843	119.611
	2022-10-09	205.111	52.6991	108.091
	2022-10-09	176.78	54.6399	96.5926
	2022-10-09	130.43	84.1005	109.692
	2022-10-24	161.215	46.7889	75.4306
	2022-10-24	150.065	52.7257	79.1227
	2022-10-26	105.496	33.478	35.3181
	2022-10-26	123.061	63.1983	77.7723
	2022-10-26	113.404	49.1098	55.6925
	2022-10-26	126.622	68.7656	87.0727
	2022-10-26	151.064	52.9685	80.0164
	2022-10-26	213.154	56.0517	119.477
	2022-10-27	166.533	44.7451	74.5153
	2022-10-29	158.796	43.2153	68.6241
	2022-10-29	167.788	36.5042	61.2496
	2022-10-29	121.796	43.7468	53.2818
	2022-10-29	154.828	43.2063	66.8955
	2022-10-29	136.554	52.109	71.1567
	2022-10-29	123.213	56.1069	69.1309
	2022-10-30	105.458	51.8846	54.7167
	2022-10-30	144.975	31.8521	46.1775
	2022-10-30	152.817	35.437	54.1536
	2022-10-30	235.973	31.741	74.9002
	2022-10-30	241.997	33.2314	80.4191
	2022-10-31	149.589	39.6715	59.3441
	2022-11-02	171.938	28.5542	49.0955
	2022-11-02	175.216	25.5584	44.7825
	2022-11-02	177.966	31.2001	55.5255
	2022-11-02	163.397	41.2446	67.3923
	2022-11-03	181.53	42.785	77.6678
	2022-11-03	307.417	12.3965	38.109
	2022-11-03	345.823	9.78032	33.8226
	2022-11-04	603.384	20.7007	124.905

## Sheet: Fig. S2c
Daily Data						Conversion to quantity of water							Overall Soy:Chia Ratios			Monthly soy:Chia average ratios
	Date	ET	canopy	t						AVG T	Sum T		soy:chia	Total Transpiration		Max	Chia T	soy:Chia T	soy:Chia liters				1	2	3	4	5	6
	2022-05-03	86.8035	38.5646	33.4755					May	95.5246	23388.4		Maximum	1.7991		2022-05-01	20537.8	36949.5	7.61787e+06
	2022-05-05	301.404	8.68383	26.1734					June	107.749			Mean	1.19603		2022-06-01	23166	41677.8	8.59271e+06
	2022-05-08	236.674	79.6357	188.477					july	149.067			Minimum	0.778		2022-07-01	32049.5	57660.2	1.18878e+07
	2022-05-08	430.872	7.78946	33.5626					August	96.2456			ste	0.308944		2022-08-01	20692.8	37228.4	7.67537e+06
	2022-05-09	347.308	13.9871	48.5783					September	212.747						2022-09-01	45740.6	82291.8	1.69661e+07
	2022-05-19	104.871	97.7969	102.561					October	79.9147						2022-10-01	17181.7	30911.5	6.37302e+06
	2022-05-24	275.054	44.9086	123.523					November	24.3398						2022-11-01	5233.05	9414.77	1.94104e+06
	2022-05-26	81.1918	98.8046	80.2212												Mean	Chia T	soy:Chia T
	2022-05-26	135.755	49.8578	67.6846												2022-05-01	20537.8	24563.8	5.06431e+06
	2022-05-27	258.882	54.7388	141.709		et is in w/m2				974.516	wd/m2					2022-06-01	23166	27707.2	5.71238e+06
	2022-05-27	264.921	48.9079	129.567		/24--> wd/m2				84.1982	mj/m2					2022-07-01	32049.5	38332.1	7.90293e+06
	2022-05-28	306.018	69.5333	212.784		1wd =0.0864 MJ				34.3666	kg/m2					2022-08-01	20692.8	24749.2	5.10254e+06
	2022-05-29	84.6296	98.7843	83.6007		x0.084= mj/m2				4.82198e+06	kg or liters of water					2022-09-01	45740.6	54707.1	1.1279e+07
	2022-05-30	80.7185	96.7725	78.1133		/2.45--> mm water/m2										2022-10-01	17181.7	20549.8	4.23674e+06
	2022-05-30	133.55	60.2422	80.4536		xm2/22.45 =kg										2022-11-01	5233.05	6258.88	1.29039e+06
	2022-05-31	356.174	27.489	97.9088		140310	m2 soy									Min	Chia T	soy:Chia T
	2022-06-01	365.047	33.7496	123.202												2022-05-01	20537.8	15978.4	3.29426e+06
	2022-06-04	365.363	50.8671	185.85		Crop Replacement calculations										2022-06-01	23166	18023.1	3.71582e+06
	2022-06-04	386.18	22.112	85.3919		et	1	0.5	0.1	0.05	0.01	0	1 ha	2 ha		2022-07-01	32049.5	24934.5	5.14074e+06
	2022-06-06	46.2564	92.2037	42.6501		Max	2.14176e+06	1.07088e+06	214176	107088	21417.6	0	152645	305289		2022-08-01	20692.8	16099	3.31913e+06
	2022-06-06	85.9523	80.8107	69.4586		Mean	790324	395162	79032.4	39516.2	7903.24	0	56327	112654		2022-09-01	45740.6	35586.2	7.3368e+06
	2022-06-11	355.49	26.6039	94.5741		Min	-1.37594e+06	-687968	-137594	-68796.8	-13759.4	0	-98064.1	-196128		2022-10-01	17181.7	13367.3	2.75594e+06
	2022-06-12	383.499	43.1281	165.396			1% (hectares)	0.14031								2022-11-01	5233.05	4071.31	839381
	2022-06-12	400.462	21.229	85.014		May max	3.3836e+06	1.6918e+06	338360	169180	33836	0	241151	482303
	2022-06-12	174.162	41.2432	71.83		June max	3.81659e+06	1.90829e+06	381659	190829	38165.9	0	272011	544022
	2022-06-15	305.037	53.9135	164.456		july Max	5.28015e+06	2.64007e+06	528015	264007	52801.5	0	376320	752640
	2022-06-18	265.767	64.5022	171.426		August Max	3.40914e+06	1.70457e+06	340914	170457	34091.4	0	242972	485944
	2022-06-18	415.712	0.237558	0.987558		September Max	7.53576e+06	3.76788e+06	753576	376788	75357.6	0	537079	1.07416e+06
	2022-06-18	465.464	53.4125	248.616		October Max	2.83068e+06	1.41534e+06	283068	141534	28306.8	0	201744	403489
	2022-06-19	94.1737	76.6933	72.225		November max	862144	431072	86214.4	43107.2	8621.44	0	61445.6	122891
	2022-06-19	183.459	29.4762	54.0769
	2022-06-19	321.118	40.4809	129.991		may mean	830043	415021	83004.3	41502.1	8300.43	0	59157.8	118316
	2022-06-19	324.93	42.8669	139.287		june mean	936262	468131	93626.2	46813.1	9362.62	0	66728.1	133456
	2022-06-22	126.155	60.5212	76.3508		july mean	1.29529e+06	647646	129529	64764.6	12952.9	0	92316.5	184633
	2022-06-27	274.171	18.5746	50.9262		august mean	836308	418154	83630.8	41815.4	8363.08	0	59604.3	119209
	2022-06-27	491.27	25.0908	123.264		september mean	1.84862e+06	924312	184862	92431.2	18486.2	0	131753	263506
	2022-07-04	453.111	6.16805	27.9481		october mean	694404	347202	69440.4	34720.2	6944.04	0	49490.7	98981.4
	2022-07-05	441.473	21.7744	96.128		november mean	211496	105748	21149.6	10574.8	2114.96	0	15073.5	30146.9
	2022-07-08	408.199	2.16749	8.84766
	2022-07-08	528.108	11.9811	63.2733		May min	-940008	-470004	-94000.8	-47000.4	-9400.08	0	-66995.1	-133990
	2022-07-08	544.704	5.3411	29.0931		june min	-1.0603e+06	-530149	-106030	-53014.9	-10603	0	-75568.3	-151137
	2022-07-09	587.248	2.04865	12.0306		july min	-1.46689e+06	-733447	-146689	-73344.7	-14668.9	0	-104547	-209093
	2022-07-17	1080.01	42.4376	458.328		august min	-947103	-473552	-94710.3	-47355.2	-9471.03	0	-67500.8	-135002
	2022-07-17	1863.75	35.0098	652.498		september min	-2.09353e+06	-1.04677e+06	-209353	-104677	-20935.3	0	-149208	-298415
	2022-07-19	273.224	84.9893	232.211		october min	-786399	-393200	-78639.9	-39320	-7863.99	0	-56047.3	-112095
	2022-07-19	272.856	23.1821	63.2539		november min	-239515	-119757	-23951.5	-11975.7	-2395.15	0	-17070.4	-34140.8
	2022-07-20	388.319	36.3863	141.295
	2022-07-26	275.562	92.4347	254.715
	2022-07-26	190.063	41.7494	79.3503
	2022-07-29	74.1282	42.2158	31.2938
	2022-07-31	332.978	30.9924	103.198
	2022-07-31	350.627	37.5369	131.614
	2022-08-03	289.953	37.107	107.593
	2022-08-07	283.082	33.6261	95.1894
	2022-08-09	334.648	30.4245	101.815
	2022-08-11	333.72	18.7555	62.5909
	2022-08-12	421.736	14.1829	59.8144
	2022-08-12	217.763	66.24	144.247
	2022-08-14	358.714	65.8544	236.229
	2022-08-14	370.275	21.7939	80.6972
	2022-08-15	341.265	27.7911	94.8413
	2022-08-16	656.95	6.29491	41.3544
	2022-08-16	597.629	0.65213	3.89732
	2022-08-18	332.423	38.4847	127.932
	2022-08-18	332.414	42.3993	140.941
	2022-08-19	342.302	31.9051	109.212
	2022-08-22	371.714	28.3928	105.54
	2022-08-22	362.632	31.0604	112.635
	2022-08-23	331.191	12.2858	40.6896
	2022-08-26	405.786	18.6639	75.7352
	2022-08-26	463.478	32.8049	152.043
	2022-08-27	334.979	9.52793	31.9166
	2022-09-03	309.188	43.6404	134.931
	2022-09-04	372.537	25.2955	94.235
	2022-09-06	286.471	68.7076	196.827
	2022-09-18	631.959	48.9802	309.535
	2022-09-20	387.907	89.6439	347.735
	2022-09-29	256.824	75.2343	193.219
	2022-10-04	360.37	71.4523	257.492
	2022-10-08	319.421	18.8704	60.2761
	2022-10-08	301.24	24.9103	75.0397
	2022-10-25	89.0183	63.6712	56.679
	2022-10-26	109.485	27.6329	30.2538
	2022-10-26	201.649	42.2706	85.2382
	2022-10-27	307.391	3.29681	10.1341
	2022-10-30	243.498	26.3674	64.2042
	2022-11-03	204.531	11.3873	23.2904
	2022-11-03	332.609	9.28165	30.8716
	2022-11-03	341.914	5.51521	18.8573

## Sheet: Fig. S3
Roundstone Precip date	Roundstone Precip	Heartland precip Date	Heartland Precip	Jalisco Precip Date	Jalisco Precip	Acatic Precip Date	Acatic Precip		Roundstone Temp Date	Roundstone Temp	Heartland Temp date	Heartland Temp	Jalisco Temp Date	Jalisco Temp	Acatic Temp Date	Acatic Temp			Temp	corn wue	alfalfa wue	soy wue	corn et	alfalfa et	soy et	corn wue t	alfalfa wue t	soy wue t	corn t	alfalfa t	soy t	Date	chia:corn wue	chia:alfalfa wue	chia:soy wue	corn:chia et	alfalfa:chia et	soy:chia et	chia:corn wue t	chia:alfalfa wue t	chia:soy wue t	Corn:Chia T	Alfalfa:Chia	Soy:Chia		Stats
2013-05-01 00:00:00	3.25664616	2021-05-01 00:00:00	2.94892287	2022-05-01 00:00:00	3.99282146	2022-05-01 00:00:00	3.39131737		2013-05-03	21.6	2021-05-04	24.85	2022-05-05	29.7875004	2022-05-05	27.7875004			23.1625				23.1625	23.1625	23.1625							2013-05-09				#REF!	#REF!	#REF!										corn wue	alfalfa wue
2013-06-01 00:00:00	5.06833744	2021-06-01 00:00:00	2.57649374	2022-06-01 00:00:00	3.46964192	2022-06-01 00:00:00	4.97780466		2013-05-09	23.1625	2021-05-07	14.725	2022-05-07	29.2250004	2022-05-07	27.8500004			21.725	21.725	21.725	21.725	21.725	21.725	21.725	21.725	21.725	21.725	21.725	21.725	21.725	2013-05-25	#REF!	#REF!	#REF!	#REF!	#REF!	#REF!	#REF!	#REF!	#REF!	0.828754	2.63686	0.613348			n	30	19
2013-07-01 00:00:00	8.99315357	2021-07-01 00:00:00	3.91254449	2022-07-01 00:00:00	8.7408886	2022-07-01 00:00:00	14.2383823		2013-05-12	13.9125	2021-05-11	17.7875	2022-05-08	29.7875004	2022-05-08	27.7250004			25.1	25.1	25.1	25.1	25.1	25.1	25.1	25.1	25.1	25.1	25.1	25.1	25.1	2013-06-18	#REF!	#REF!	#REF!	#REF!	#REF!	#REF!	#REF!	#REF!	#REF!	1.19782	0.890316	0.632502			r	#REF!	#REF!
2013-08-01 00:00:00	2.60576224	2021-08-01 00:00:00	3.2296226	2022-08-01 00:00:00	4.95950651	2022-08-01 00:00:00	7.20909595		2013-05-13	14.6	2021-05-14	19.4125	2022-05-09	30.3500004	2022-05-09	27.8500004			28.9125				28.9125	28.9125	28.9125							2013-06-26				#REF!	#REF!	#REF!									S(x)	3.33839	3.05435
2013-09-01 00:00:00	1.77174199	2021-09-01 00:00:00	3.07756877	2022-09-01 00:00:00	2.78707504	2022-09-01 00:00:00	1.20009875		2013-05-14	25.1	2021-05-20	25.85	2022-05-10	30.1000004	2022-05-10	28.9125004			24.6	24.6	24.6	24.6	24.6	24.6	24.6		24.6	24.6	24.6	24.6	24.6	2013-07-12	#REF!	#REF!	#REF!	#REF!	#REF!	#REF!		#REF!	#REF!	1.28189	2.36188	1.40527			S(y)	#REF!	#REF!
2013-10-01 00:00:00	2.3409183	2021-10-01 00:00:00	3.06993008	2022-10-01 00:00:00	2.5159924	2022-10-01 00:00:00	1.57171822		2013-05-15	26.1625	2021-05-21	26.975	2022-05-12	30.4125004	2022-05-11	27.9750004			28.475	28.475	28.475	28.475	28.475	28.475	28.475	28.475	28.475	28.475	28.475	28.475	28.475	2013-07-20	#REF!	#REF!	#REF!	#REF!	#REF!	#REF!	#REF!	#REF!	#REF!	2.30199	1.67911	2.03197			b	#REF!	#REF!
2013-11-01 00:00:00	3.02664375	2021-11-01 00:00:00	1.7028023	2022-11-01 00:00:00	1.20571101	2022-11-01 00:00:00	0.920249939		2013-05-16	24.35	2021-05-23	27.1	2022-05-14	28.5375004	2022-05-12	27.5375004			23.2875	23.2875	23.2875	23.2875				23.2875	23.2875	23.2875				2013-07-28	#REF!	#REF!	#REF!				#REF!	#REF!	#REF!						S(y*x)	#REF!	#REF!
2014-05-01 00:00:00	2.03995562								2013-05-19	27.1	2021-05-25	28.4125	2022-05-15	29.7250004	2022-05-14	26.9750004			26.6625	26.6625	26.6625	26.6625	26.6625	26.6625	26.6625	26.6625	26.6625	26.6625	26.6625	26.6625	26.6625	2013-08-05	#REF!	#REF!	#REF!	#REF!	#REF!	#REF!	#REF!	#REF!	#REF!	1.38652	1.20111	1.26636			S(b)	#REF!	#REF!
2014-06-01 00:00:00	2.59019423								2013-05-21	25.475	2021-05-27	27.225	2022-05-16	28.7875004	2022-05-16	26.9750004			26.0375				26.0375	26.0375	26.0375							2013-08-13				#REF!	#REF!	#REF!									t	#REF!	#REF!
2014-07-01 00:00:00	2.42613792								2013-05-24	18.1625	2021-05-28	23.6625	2022-05-17	27.8500004	2022-05-17	26.8500004			27.475				27.475	27.475	27.475							2013-08-21				#REF!	#REF!	#REF!									df	28	17
2014-08-01 00:00:00	3.48967409								2013-05-25	21.725	2021-05-30	19.35	2022-05-18	28.8500004	2022-05-18	24.9125004			28.475	28.475	28.475	28.475	28.475	28.475	28.475	28.475	28.475	28.475				2013-08-29	#REF!	#REF!	#REF!	#REF!	#REF!	#REF!	#REF!	#REF!	#REF!						p-value	#REF!	#REF!
2014-09-01 00:00:00	0.738618493								2013-05-26	24.0375	2021-06-10	26.5375	2022-05-19	29.4750004	2022-05-19	26.2250004			27.4125	27.4125	27.4125	27.4125	27.4125	27.4125	27.4125	27.4125	27.4125	27.4125	27.4125	27.4125	27.4125	2013-09-06	#REF!	#REF!	#REF!	#REF!	#REF!	#REF!	#REF!	#REF!	#REF!	0.870492	0.707162	1.03972			alpha	0.05	0.05
2014-10-01 00:00:00	2.7649982								2013-05-28	26.725	2021-06-12	29.225	2022-05-21	30.4125004	2022-05-21	27.5375004			20.1625	20.1625	20.1625	20.1625	20.1625	20.1625	20.1625	20.1625	20.1625	20.1625	20.1625	20.1625	20.1625	2013-09-14	#REF!	#REF!	#REF!	#REF!	#REF!	#REF!	#REF!	#REF!	#REF!	0.795726	0.862066	0.936127			t-crit	2.04841	2.10982
2014-11-01 00:00:00	2.46018624								2013-05-29	26.725	2021-06-13	29.475	2022-05-23	29.6625004	2022-05-23	26.9125004			21.0375	21.0375	21.0375	21.0375	21.0375	21.0375	21.0375	21.0375	21.0375	21.0375	21.0375	21.0375	21.0375	2013-09-22	#REF!	#REF!	#REF!	#REF!	#REF!	#REF!	#REF!	#REF!	#REF!	0.631307	0.837159	0.920971			sig	#REF!	#REF!
									2013-05-30	26.0375	2021-06-14	29.1	2022-05-24	28.7875004	2022-05-24	27.3500004			21.6625				21.6625	21.6625	21.6625							2013-09-30				#REF!	#REF!	#REF!
									2013-06-01	26.475	2021-06-15	24.4125	2022-05-25	30.1625004	2022-05-25	27.3500004			20.1	20.1	20.1	20.1	20.1	20.1	20.1		20.1	20.1	20.1	20.1	20.1	2013-10-08	#REF!	#REF!	#REF!	#REF!	#REF!	#REF!		#REF!	#REF!	0.50917	1.12049	0.554968			Confidence interval
									2013-06-04	24.6625	2021-06-16	24.6	2022-05-26	29.4125004	2022-05-26	28.3500004			23.475				23.475	23.475	23.475							2014-07-04				#REF!	#REF!	#REF!
									2013-06-06	24.7875	2021-06-17	28.0375	2022-05-28	30.2250004	2022-05-27	25.9750004			26.0375				26.0375	26.0375	26.0375							2014-07-20				#REF!	#REF!	#REF!									lower	#REF!	#REF!
									2013-06-07	24.6625	2021-06-19	29.6	2022-05-30	29.4750004	2022-05-28	28.1625004			23.7875				23.7875	23.7875	23.7875							2014-07-28				#REF!	#REF!	#REF!									upper	#REF!	#REF!
									2013-06-08	22.85	2021-06-20	28.1	2022-05-31	28.2250004	2022-05-30	25.3500004			27.9125				27.9125	27.9125	27.9125							2014-08-05				#REF!	#REF!	#REF!
									2013-06-11	27.475	2021-06-21	28.85	2022-06-01	28.1000004	2022-05-31	26.1625004			29.6625				29.6625	29.6625	29.6625							2014-08-29				#REF!	#REF!	#REF!
									2013-06-13	27.6625	2021-06-23	25.225	2022-06-02	26.5375004	2022-06-01	26.2875004			27.725				27.725	27.725	27.725							2014-09-06				#REF!	#REF!	#REF!
									2013-06-14	25.225	2021-06-24	28.5375	2022-06-04	27.8500004	2022-06-02	25.5375004			25.725				25.725	25.725	25.725							2014-09-14				#REF!	#REF!	#REF!
									2013-06-15	28.0375	2021-06-26	28.7875	2022-06-06	28.1000004	2022-06-03	25.0375004			19.475				19.475	19.475	19.475							2014-09-22				#REF!	#REF!	#REF!
									2013-06-17	27.725	2021-06-28	29.475	2022-06-07	27.4125004	2022-06-04	24.4125004			25.1				25.1	25.1	25.1							2014-09-30				#REF!	#REF!	#REF!
									2013-06-18	25.1	2021-06-29	29.1	2022-06-08	27.6625004	2022-06-06	26.2875004			18.1													2014-10-24
									2013-06-19	24.2875	2021-07-03	25.1625	2022-06-09	26.4125004	2022-06-08	27.1625004			29.35	29.35	29.35	29.35	29.35	29.35	29.35	29.35				29.35	29.35	2021-07-05	1.07919	1.28061	1.31415	0.966543	0.890901	0.98218	1.13471				2.9991	2.19014
									2013-06-20	27.6625	2021-07-05	29.35	2022-06-10	25.9125004	2022-06-09	23.9125004			27.725	27.725	27.725	27.725	27.725		27.725	27.725			27.725			2021-08-07	1.07918		1.12097	1.07919		1.0601	0.942258			1.8412
									2013-06-22	27.225	2021-07-06	28.7875	2022-06-11	26.8500004	2022-06-10	24.1625004			29.0375	29.0375	29.0375	29.0375	29.0375	29.0375	29.0375	29.0375	29.0375	29.0375	29.0375	29.0375	29.0375	2021-08-12	1.07921	1.17699	1.14666	0.954494	0.90081	0.942788	0.913062	0.830507	0.949218	2.09384	0.635629	0.780453
									2013-06-24	27.6	2021-07-07	25.1625	2022-06-13	26.8500004	2022-06-11	25.1625004			28.85	28.85	28.85	28.85	28.85	28.85	28.85	28.85	28.85	28.85	28.85	28.85	28.85	2021-09-04	1.07912	1.42293	1.38485	1.02882	1.01297	1.01802	1.15244	1.79341	2.09984	0.677263	1.2767	1.54362
									2013-06-25	27.85	2021-07-08	28.7875	2022-06-15	24.2875004	2022-06-13	23.8500004			26.7875	26.7875	26.7875	26.7875	26.7875	26.7875	26.7875	26.7875	26.7875	26.7875	26.7875	26.7875	26.7875	2021-09-28	1.07912	1.05605	0.974877	0.954758	0.906735	1.02316	0.926438	1.02329	0.926442	0.55328	0.878607	0.972326
									2013-06-26	28.9125	2021-07-09	28.475	2022-06-16	20.4125004	2022-06-15	21.2250004			26.2875	26.2875	26.2875	26.2875	26.2875	26.2875	26.2875	26.2875			26.2875	26.2875		2021-10-09	1.07909	2.05556	2.22235	0.97275	0.973628	0.975808	0.906846			0.760671	3.02044
									2013-06-27	27.975	2021-07-10	29.0375	2022-06-17	23.1625004	2022-06-16	22.2875004			26.975	26.975	26.975	26.975	26.975	26.975	26.975	26.975	26.975	26.975	26.975	26.975	26.975	2021-10-10	1.07906	1.88988	1.85523	0.981806	0.934565	0.980623	1.04212	2.26911	1.78434	0.4737	1.1221	0.943153
									2013-06-29	25.0375	2021-07-12	27.475	2022-06-18	25.1000004	2022-06-17	22.1000004			25.975	25.975	25.975	25.975	25.975	25.975	25.975	25.975		25.975	25.975		25.975	2021-10-11	1.07908	1.27659	1.15321	0.942023	0.989664	0.949622	0.894875		0.0551809	0.416323		0.0454394
									2013-06-30	24.475	2021-07-14	28.2875	2022-06-20	23.3500004	2022-06-18	23.2250004			27.35	27.35			27.35			27.35			27.35			2022-05-24	1.0851			0.90589			1.08262			0.903823
									2013-07-01	27.1625	2021-07-15	28.4125	2022-06-22	24.0375004	2022-06-19	23.1625004			28.1625	28.1625			28.1625			28.1625			28.1625			2022-05-28	1.07665			0.94767			1.07597			0.947072
									2013-07-02	24.35	2021-07-16	28.9125	2022-06-25	20.9750004	2022-06-20	23.0375004			22.1	22.1			22.1			22.1			22.1			2022-06-17	0.928857			1.05729			1.1262			1.28191
									2013-07-05	26.225	2021-07-17	26.475	2022-06-26	22.6000004	2022-06-22	22.0375004			23.225	23.225			23.225			23.225			23.225			2022-07-10	0.936534			1.02585			0.998941			1.09421
									2013-07-08	28.0375	2021-07-18	27.7875	2022-06-27	26.1000004	2022-06-24	22.5375004			21.6625	21.6625			21.6625			21.6625			21.6625			2022-08-24	0.912438			1.03104			1.14043			1.28867
									2013-07-09	27.6	2021-07-19	27.6	2022-06-29	26.1625004	2022-06-25	20.7250004			20.475	20.475			20.475			20.475			20.475			2022-09-01	0.959512			1.00721			1.26393			1.32677
									2013-07-10	28.6	2021-07-21	28.225	2022-07-01	25.9125004	2022-06-26	23.0375004			20.0375	20.0375			20.0375			20.0375			20.0375			2022-09-09	1.06134			1.07862			2.17274			2.20812
									2013-07-11	27.6	2021-07-22	29.6	2022-07-02	25.9125004	2022-06-27	24.4125004			19.9125	19.9125			19.9125			19.9125			19.9125			2022-10-04	1.01917			1.004			1.01262			0.997547
									2013-07-12	24.6	2021-07-23	29.2875	2022-07-03	25.9125004	2022-06-29	23.6000004			19.9125	19.9125			19.9125			19.9125			19.9125			2022-10-08	0.952917			1.0544			1.04857			1.16024
									2013-07-13	25.475	2021-07-24	30.0375	2022-07-04	27.7875004	2022-07-01	24.5375004			21.85	21.85			21.85			21.85			21.85			2022-10-24	1.00267			0.973839			0.885448			0.859983
									2013-07-15	27.725	2021-07-25	30.35	2022-07-06	25.0375004	2022-07-02	25.0375004			21.975	21.975			21.975			21.975			21.975			2022-11-05	0.997682			0.98101			0.937747			0.922076
									2013-07-16	29.6625	2021-07-26	29.6	2022-07-08	24.2875004	2022-07-03	24.2250004
									2013-07-17	28.6625	2021-07-27	28.6	2022-07-09	25.5375004	2022-07-04	23.8500004
									2013-07-18	27.7875	2021-07-28	31.5375	2022-07-10	25.6625004	2022-07-06	22.2875004
									2013-07-19	28.2875	2021-07-30	28.475	2022-07-11	26.2875004	2022-07-08	23.1625004
									2013-07-20	28.475	2021-07-31	29.975	2022-07-13	26.4125004	2022-07-09	23.6000004
									2013-07-22	25.475	2021-08-01	26.6625	2022-07-15	24.9750004	2022-07-10	23.2250004
									2013-07-24	26.85	2021-08-02	25.4125	2022-07-16	25.5375004	2022-07-11	24.5375004
									2013-07-25	25.0375	2021-08-03	24.2875	2022-07-17	23.7875004	2022-07-12	22.8500004
									2013-07-26	26.1625	2021-08-04	24.725	2022-07-19	25.1625004	2022-07-13	23.8500004
									2013-07-27	25.6625	2021-08-06	27.4125	2022-07-20	25.7875004	2022-07-15	22.1625004
									2013-07-28	23.2875	2021-08-07	27.725	2022-07-22	26.4750004	2022-07-17	21.3500004
									2013-07-29	25.975	2021-08-08	28.475	2022-07-24	25.7250004	2022-07-18	20.2250004
									2013-07-31	22.725	2021-08-09	29.0375	2022-07-25	23.6625004	2022-07-19	22.7250004
									2013-08-01	25.6	2021-08-10	30.1625	2022-07-26	24.4125004	2022-07-20	23.1000004
									2013-08-02	27.4125	2021-08-11	31.0375	2022-07-27	26.5375004	2022-07-22	24.1625004
									2013-08-04	27.6625	2021-08-12	29.0375	2022-07-29	25.6000004	2022-07-24	23.4125004
									2013-08-05	26.6625	2021-08-13	30.1625	2022-07-31	24.7250004	2022-07-25	22.2875004
									2013-08-06	26.1	2021-08-15	29.225	2022-08-01	25.3500004	2022-07-26	21.9125004
									2013-08-07	27.7875	2021-08-16	26.6	2022-08-02	24.6625004	2022-07-27	22.6625004
									2013-08-09	28.7875	2021-08-18	28.4125	2022-08-03	25.4125004	2022-07-29	22.3500004
									2013-08-10	27.7875	2021-08-20	28.2875	2022-08-05	25.9750004	2022-07-31	21.4125004
									2013-08-11	27.6625	2021-08-22	28.725	2022-08-07	24.4125004	2022-08-01	23.1000004
									2013-08-12	27.6	2021-08-23	29.5375	2022-08-08	24.8500004	2022-08-02	21.2250004
									2013-08-13	26.0375	2021-08-24	30.1	2022-08-09	24.6625004	2022-08-03	21.2250004
									2013-08-14	22.5375	2021-08-25	31.0375	2022-08-10	24.4125004	2022-08-04	22.1625004
									2013-08-16	23.6	2021-08-26	30.1	2022-08-11	24.9750004	2022-08-05	22.7875004
									2013-08-17	23.85	2021-08-27	29.725	2022-08-12	24.1000004	2022-08-07	21.9125004
									2013-08-18	25.225	2021-08-29	29.225	2022-08-14	23.3500004	2022-08-09	22.3500004
									2013-08-19	25.7875	2021-09-01	25.6	2022-08-16	22.8500004	2022-08-10	21.6000004
									2013-08-20	25.6	2021-09-02	24.6625	2022-08-17	24.4125004	2022-08-11	22.7250004
									2013-08-21	27.475	2021-09-03	25.475	2022-08-18	25.2250004	2022-08-12	22.9750004
									2013-08-22	29.2875	2021-09-04	28.85	2022-08-19	25.3500004	2022-08-14	21.4750004
									2013-08-23	27.7875	2021-09-07	25.6	2022-08-21	24.9125004	2022-08-16	20.1625004
									2013-08-25	26.475	2021-09-08	24.9125	2022-08-23	24.5375004	2022-08-17	20.8500004
									2013-08-26	27.475	2021-09-09	22.1625	2022-08-24	25.0375004	2022-08-18	22.2250004
									2013-08-27	27.975	2021-09-10	23.225	2022-08-25	25.5375004	2022-08-19	21.9125004
									2013-08-28	29.475	2021-09-11	26.7875	2022-08-26	24.7875004	2022-08-21	21.2250004
									2013-08-29	28.475	2021-09-12	28.4125	2022-08-28	24.0375004	2022-08-23	21.6625004
									2013-08-30	29.5375	2021-09-14	27.1625	2022-08-30	24.2875004	2022-08-24	21.6625004
									2013-09-01	27.35	2021-09-16	25.225	2022-08-31	24.0375004	2022-08-25	22.4750004
									2013-09-02	25.4125	2021-09-17	23.2875	2022-09-01	24.4750004	2022-08-26	22.7875004
									2013-09-03	24.7875	2021-09-21	25.2875	2022-09-02	25.0375004	2022-08-27	21.5375004
									2013-09-04	26.0375	2021-09-23	20.225	2022-09-03	22.8500004	2022-08-28	20.7250004
									2013-09-05	26.6625	2021-09-24	21.9125	2022-09-04	23.4125004	2022-08-30	20.5375004
									2013-09-06	27.4125	2021-09-25	23.35	2022-09-06	22.7875004	2022-09-01	20.4750004
									2013-09-07	28.4125	2021-09-26	24.5375	2022-09-08	23.4750004	2022-09-02	21.0375004
									2013-09-08	27.975	2021-09-27	27.1	2022-09-09	22.7875004	2022-09-03	21.8500004
									2013-09-10	28.5375	2021-09-28	26.7875	2022-09-10	23.0375004	2022-09-04	20.9750004
									2013-09-11	27.225	2021-09-29	26.7875	2022-09-11	23.2875004	2022-09-06	20.7875004
									2013-09-12	27.1	2021-09-30	27.225	2022-09-13	23.5375004	2022-09-08	20.1625004
									2013-09-13	21.225	2021-10-03	23.1	2022-09-15	23.6000004	2022-09-09	20.0375004
									2013-09-14	20.1625	2021-10-04	22.725	2022-09-16	22.9125004	2022-09-10	20.8500004
									2013-09-15	24.225	2021-10-07	23.5375	2022-09-17	20.7875004	2022-09-11	20.5375004
									2013-09-17	24.725	2021-10-09	26.2875	2022-09-18	20.2875004	2022-09-13	20.9750004
									2013-09-19	25.7875	2021-10-10	26.975	2022-09-20	22.1000004	2022-09-15	21.1625004
									2013-09-20	26.2875	2021-10-11	25.975	2022-09-22	23.1625004	2022-09-16	19.8500004
									2013-09-21	22.225	2021-10-12	22.6	2022-09-23	24.1625004	2022-09-17	19.8500004
									2013-09-22	21.0375	2021-10-13	23.9125	2022-09-24	24.4125004	2022-09-18	20.2875004
									2013-09-23	23.475	2021-10-14	24.9125	2022-09-25	23.8500004	2022-09-19	18.6000004
									2013-09-26	22.0375	2021-10-16	16.975	2022-09-26	23.4750004	2022-09-20	19.7250004
									2013-09-27	22.975	2021-10-18	19.975	2022-09-27	21.7875004	2022-09-22	21.1625004
									2013-09-28	22.85	2021-10-19	22.475	2022-09-29	23.3500004	2022-09-24	22.1625004
									2013-09-30	21.6625	2021-10-20	23.6625	2022-10-01	19.3500004	2022-09-25	22.0375004
									2013-10-01	23.35	2021-10-21	21.225	2022-10-02	19.8500004	2022-09-26	20.6000004
									2013-10-03	24.6	2021-10-23	19.7875	2022-10-03	21.3500004	2022-09-27	19.3500004
									2013-10-04	23.6625	2021-10-25	19.85	2022-10-04	21.7875004	2022-09-29	21.0375004
									2013-10-05	26.0375	2021-10-26	16.7875	2022-10-06	23.4750004	2022-10-01	22.1625004
									2013-10-07	17.6	2021-10-27	19.975	2022-10-08	24.2250004	2022-10-02	20.8500004
									2013-10-08	20.1	2021-11-01	16.35	2022-10-09	24.9125004	2022-10-03	18.1000004
									2013-10-09	21.1625	2021-11-04	10.5375	2022-10-10	25.4125004	2022-10-04	19.9125004
									2013-10-10	20.6	2021-11-05	13.1625	2022-10-11	25.1625004	2022-10-06	20.1625004
									2013-10-12	21.2875	2021-11-06	13.6	2022-10-13	24.5375004	2022-10-08	19.9125004
									2013-10-13	22.725	2021-11-07	17.975	2022-10-15	23.8500004	2022-10-09	19.8500004
									2013-10-14	19.2875	2021-11-08	20.2875	2022-10-16	22.6000004	2022-10-10	21.2875004
									2013-10-20	15.9125	2021-11-10	21.2875	2022-10-17	22.1625004	2022-10-11	22.1000004
									2013-10-21	17.7875	2021-11-12	14.1	2022-10-18	22.6625004	2022-10-12	22.4750004
									2013-10-22	13.225	2021-11-13	9.0375	2022-10-19	22.2250004	2022-10-13	22.6625004
									2013-10-23	8.975	2021-11-15	13.475	2022-10-20	23.9125004	2022-10-15	22.3500004
									2013-10-25	6.2875	2021-11-16	17.725	2022-10-22	20.2875004	2022-10-17	20.6625004
									2013-10-28	13.6	2021-11-19	11.85	2022-10-23	24.7875004	2022-10-18	19.4125004
									2013-10-30	23.5375	2021-11-20	14.475	2022-10-24	23.3500004	2022-10-19	20.2875004
									2013-10-31	21.1	2021-11-21	18.4125	2022-10-25	23.9750004	2022-10-20	21.3500004
									2013-11-01	16.475	2021-11-22	10.225	2022-10-26	25.1000004	2022-10-22	19.6000004
									2013-11-04	17.725	2021-11-24	15.6625	2022-10-27	24.6625004	2022-10-24	21.8500004
									2013-11-05	18.85	2021-11-26	6.975	2022-10-29	23.4750004	2022-10-25	20.8500004
									2013-11-06	19.475	2021-11-27	13.0375	2022-10-31	23.2875004	2022-10-26	22.0375004
									2013-11-07	7.7875	2021-11-28	10.225	2022-11-01	23.9125004	2022-10-27	22.2875004
									2013-11-08	10.1625	2021-11-30	16.7875	2022-11-02	22.9125004	2022-10-29	22.1625004
									2013-11-09	15.0375			2022-11-03	25.1625004	2022-10-31	21.6625004
									2013-11-10	13.1			2022-11-05	23.9750004	2022-11-01	20.9750004
									2013-11-11	17.4125			2022-11-07	23.7875004	2022-11-02	20.9125004
									2013-11-13	6.4125			2022-11-08	23.4750004	2022-11-03	21.7875004
									2013-11-14	12.1625			2022-11-09	23.6000004	2022-11-04	20.1625004
									2013-11-16	12.35			2022-11-10	24.2250004	2022-11-05	21.9750004
									2013-11-18	11.9125			2022-11-12	23.6000004	2022-11-07	22.2875004
									2013-11-20	14.35			2022-11-14	23.2875004	2022-11-08	21.1625004
									2013-11-21	18.225			2022-11-15	23.1625004	2022-11-09	20.6625004
									2013-11-23	7.225			2022-11-16	24.7875004	2022-11-10	21.1000004
									2013-11-24	3.85			2022-11-17	24.6000004	2022-11-11	22.8500004
									2013-11-27	0.2875			2022-11-18	22.7250004	2022-11-12	21.6000004
									2013-11-29	9.1625			2022-11-19	23.1000004	2022-11-14	21.6000004
									2013-11-30	11.5375			2022-11-21	23.1000004	2022-11-16	21.4125004
									2014-05-03	18.975			2022-11-23	23.5375004	2022-11-17	19.8500004
									2014-05-04	25.6			2022-11-24	22.6000004	2022-11-18	20.6625004
									2014-05-05	27.35			2022-11-25	22.6000004	2022-11-19	21.2875004
									2014-05-06	25.5375			2022-11-26	21.7250004	2022-11-21	18.4750004
									2014-05-08	26.1			2022-11-28	23.1625004	2022-11-23	19.7250004
									2014-05-10	22.85			2022-11-30	23.1000004	2022-11-24	18.2875004
									2014-05-11	26.475					2022-11-25	19.6000004
									2014-05-12	27.7875					2022-11-26	19.2875004
									2014-05-13	26.475					2022-11-28	20.8500004
									2014-05-19	21.4125					2022-11-30	21.1625004
									2014-05-20	25.7875
									2014-05-24	24.35
									2014-05-31	27.225
									2014-06-02	24.9125
									2014-06-07	27.725
									2014-06-12	25.0375
									2014-06-16	28.4125
									2014-06-18	28.5375
									2014-06-19	28.7875
									2014-06-20	29.1625
									2014-06-21	27.85
									2014-06-22	26.5375
									2014-06-23	29.5375
									2014-06-25	27.475
									2014-06-30	28.1
									2014-07-02	27.9125
									2014-07-04	23.475
									2014-07-05	26.85
									2014-07-07	27.4125
									2014-07-09	26.7875
									2014-07-11	27.6625
									2014-07-12	29.6
									2014-07-13	30.1
									2014-07-14	29.35
									2014-07-15	24.225
									2014-07-16	21.6
									2014-07-20	26.0375
									2014-07-21	27.475
									2014-07-22	28.1
									2014-07-23	29.225
									2014-07-25	26.85
									2014-07-27	29.4125
									2014-07-28	23.7875
									2014-07-29	19.475
									2014-07-30	25.0375
									2014-07-31	24.725
									2014-08-01	26.6625
									2014-08-03	26.9125
									2014-08-04	28.2875
									2014-08-05	27.9125
									2014-08-07	29.7875
									2014-08-08	26.975
									2014-08-09	26.9125
									2014-08-10	28.1625
									2014-08-12	25.2875
									2014-08-14	24.6
									2014-08-15	25.4125
									2014-08-19	27.85
									2014-08-21	28.6
									2014-08-22	28.9125
									2014-08-23	28.975
									2014-08-24	29.1
									2014-08-25	27.35
									2014-08-26	28.2875
									2014-08-28	28.7875
									2014-08-29	29.6625
									2014-08-30	27.475
									2014-09-01	28.85
									2014-09-02	28.1625
									2014-09-04	27.1625
									2014-09-05	30.0375004
									2014-09-06	27.7250004
									2014-09-07	23.2250004
									2014-09-08	24.1000004
									2014-09-09	27.4125004
									2014-09-11	26.9750004
									2014-09-13	20.1000004
									2014-09-14	25.7250004
									2014-09-16	19.0375004
									2014-09-17	23.2250004
									2014-09-18	24.2875004
									2014-09-20	24.9125004
									2014-09-21	25.7875004
									2014-09-22	19.4750004
									2014-09-23	21.7250004
									2014-09-24	23.8500004
									2014-09-25	24.2875004
									2014-09-26	23.7250004
									2014-09-27	23.4750004
									2014-09-29	24.9750004
									2014-09-30	25.1000004
									2014-10-01	23.7875004
									2014-10-02	25.6000004
									2014-10-04	12.7250004
									2014-10-06	18.6000004
									2014-10-07	24.0375004
									2014-10-08	23.4125004
									2014-10-09	22.4125004
									2014-10-12	22.4750004
									2014-10-13	23.1625004
									2014-10-17	21.9125004
									2014-10-19	16.6000004
									2014-10-20	17.6000004
									2014-10-22	15.1000004
									2014-10-23	18.7875004
									2014-10-24	18.1000004
									2014-10-25	20.6625004
									2014-10-26	22.5375004
									2014-10-27	23.7250004
									2014-10-28	21.7250004
									2014-10-29	15.9125004
									2014-11-01	6.7874999
									2014-11-02	11.6625004
									2014-11-03	17.5375004
									2014-11-04	19.3500004
									2014-11-07	11.5375004
									2014-11-08	10.1625004
									2014-11-09	13.4125004
									2014-11-10	15.9750004
									2014-11-11	17.1000004
									2014-11-14	5.0999999
									2014-11-19	7.6624999
									2014-11-20	6.0374999
									2014-11-21	8.91250038
									2014-11-25	11.2250004
									2014-11-26	7.1624999
									2014-11-28	5.1624999
[truncated: 10 more columns]

## Sheet: Fig. S5a
Daily Data				Conversion to quantity of water							Overall Corn:Chia Ratios			Monthly Corn:Chia average ratios
	Date	Corn ET						AVG ET	Sum ET		corn:chia	Total Evapotranspiration		Max	Sum ET	Corn:Chia ET	Corn:Chia liters				1	2	3	4	5	6
	2022-05-01	210.273					May	223.707	60681.8		Maximum	1.20277		2022-05-01	48096.9	57849.6	4.58131e+09
	2022-05-02	179.088					June	226.981			Mean	1.12977		2022-06-01	48801	58696.4	4.64837e+09
	2022-05-02	246.921					july	388.837			Minimum	1.02559		2022-07-01	83599.9	100551	7.96301e+09
	2022-05-02	236.628					August	401.041			ste	0.0414171		2022-08-01	86223.9	103708	8.21295e+09
	2022-05-02	213.423					September	295.609						2022-09-01	63555.9	76443.2	6.05379e+09
	2022-05-03	255.094					October	160.278						2022-10-01	34459.7	41447.2	3.28234e+09
	2022-05-03	137.38					November	287.145						2022-11-01	61736.2	74254.5	5.88047e+09
	2022-05-03	127.462												Mean	Chia ET	Corn:Chia ET
	2022-05-03	191.409												2022-05-01	48096.9	54338.6	4.30326e+09
	2022-05-03	79.8785		et is in w/m2				2528.41	wd/m2					2022-06-01	48801	55134.1	4.36625e+09
	2022-05-03	96.2027		/24--> wd/m2				218.454	mj/m2					2022-07-01	83599.9	94448.9	7.47973e+09
	2022-05-05	267.854		1wd =0.0864 MJ				89.1651	kg/m2					2022-08-01	86223.9	97413.4	7.7145e+09
	2022-05-05	288.545		x0.084= mj/m2				4.8056e+09	kg or liters of water					2022-09-01	63555.9	71803.7	5.68638e+09
	2022-05-05	268.605		/2.45--> mm water/m2										2022-10-01	34459.7	38931.7	3.08313e+09
	2022-05-06	317.922		xm2/22.45 =kg										2022-11-01	61736.2	69747.9	5.52358e+09
	2022-05-06	274.37		53895510	m2 corn									Min	Chia ET	Corn:Chia ET
	2022-05-06	276.916												2022-05-01	48096.9	49327.6	3.90642e+09
	2022-05-06	217.618		Valuation										2022-06-01	48801	50049.7	3.96361e+09
	2022-05-07	204.859			Corn Low	Corn Mean	Corn High							2022-07-01	83599.9	85739	6.78996e+09
	2022-05-07	202.041		crop $/ton	225.445	194.552	165.714							2022-08-01	86223.9	88430.1	7.00308e+09
	2022-05-07	284.386		Crop ton/ha	31.25	27.0417	21.875							2022-09-01	63555.9	65182.1	5.16199e+09
	2022-05-07	135.804		crop $/ha	7045.15	5261.02	3625							2022-10-01	34459.7	35341.5	2.79881e+09
	2022-05-07	126.519		water savings (L)/ha	22246.2	102421	150320							2022-11-01	61736.2	63315.9	5.0142e+09
	2022-05-07	363.531		acre-feet/ha saved	0.0180353	0.0830342	0.121867
	2022-05-08	195.001		$ saved on water	2.90079	13.3552	19.6011
	2022-05-08	306.481		price/ha to beat	7042.25	5247.67	3605.4
	2022-05-08	431.605		price/ton to beat	23474.2	2875.69	1201.8
	2022-05-09	342.047		price/lb to beat	11.7371	1.43785	0.6009
	2022-05-10	854.534		Chia price/ton	2101.26	8426.47	12372.5
	2022-05-10	727.942		chia $/ha	630.379	15376.9	37117.5
	2022-05-10	376.926		chia profit increase	-6411.87	10129.3	33512.1
	2022-05-18	155.446		chia profit margin	0.0895139	2.93024	10.295
	2022-05-18	369.321
	2022-05-19	196.747		Crop Replacement calculations
	2022-05-19	443.123		et	1	0.5	0.1	0.05	0.01	0	1 ha	2 ha
	2022-05-19	661.842		Max	1.80615e+08	9.03076e+07	1.80615e+07	9.03076e+06	1.80615e+06	0	33512.1	67024.2
	2022-05-20	212.894		Mean	5.45921e+07	2.72961e+07	5.45921e+06	2.72961e+06	545921	0	10129.3	20258.5
	2022-05-20	274.462		Min	-3.45571e+07	-1.72785e+07	-3.45571e+06	-1.72785e+06	-345571	0	-6411.87	-12823.7
	2022-05-20	123.765			1% (hectares)	53.8955
	2022-05-21	242.336		May max	1.89458e+08	9.47288e+07	1.89458e+07	9.47288e+06	1.89458e+06	0	35152.8	70305.6
	2022-05-21	245.72		June max	1.86724e+08	9.33622e+07	1.86724e+07	9.33622e+06	1.86724e+06	0	34645.6	69291.3
	2022-05-22	199.208		july Max	1.08999e+08	5.44997e+07	1.08999e+07	5.44997e+06	1.08999e+06	0	20224.2	40448.4
	2022-05-22	104.895		August Max	1.05682e+08	5.28411e+07	1.05682e+07	5.28411e+06	1.05682e+06	0	19608.7	39217.5
	2022-05-23	170.523		September Max	1.43375e+08	7.16876e+07	1.43375e+07	7.16876e+06	1.43375e+06	0	26602.4	53204.9
	2022-05-23	100.758		October Max	2.64434e+08	1.32217e+08	2.64434e+07	1.32217e+07	2.64434e+06	0	49064.2	98128.5
	2022-05-24	166.605		November max	1.47601e+08	7.38005e+07	1.47601e+07	7.38005e+06	1.47601e+06	0	27386.5	54773.1
	2022-05-24	226.247
	2022-05-24	85.1514		may mean	6.09649e+07	3.04824e+07	6.09649e+06	3.04824e+06	609649	0	11311.7	22623.4
	2022-05-24	290.289		june mean	6.00853e+07	3.00427e+07	6.00853e+06	3.00427e+06	600853	0	11148.5	22297
	2022-05-24	222.573		july mean	3.50745e+07	1.75373e+07	3.50745e+06	1.75373e+06	350745	0	6507.87	13015.7
	2022-05-24	186.733		august mean	3.40071e+07	1.70036e+07	3.40071e+06	1.70036e+06	340071	0	6309.82	12619.6
	2022-05-25	51.3869		september mean	4.61362e+07	2.30681e+07	4.61362e+06	2.30681e+06	461362	0	8560.3	17120.6
	2022-05-25	85.2642		october mean	8.50913e+07	4.25457e+07	8.50913e+06	4.25457e+06	850913	0	15788.2	31576.4
	2022-05-26	108.403		november mean	4.7496e+07	2.3748e+07	4.7496e+06	2.3748e+06	474960	0	8812.61	17625.2
	2022-05-26	74.6757
	2022-05-26	150.005		May min	-4.25114e+07	-2.12557e+07	-4.25114e+06	-2.12557e+06	-425114	0	-7887.74	-15775.5
	2022-05-27	249.927		june min	-4.18981e+07	-2.0949e+07	-4.18981e+06	-2.0949e+06	-418981	0	-7773.95	-15547.9
	2022-05-27	312.022		july min	-2.44578e+07	-1.22289e+07	-2.44578e+06	-1.22289e+06	-244578	0	-4538	-9076
	2022-05-27	55.9013		august min	-2.37135e+07	-1.18567e+07	-2.37135e+06	-1.18567e+06	-237135	0	-4399.9	-8799.8
	2022-05-27	191.709		september min	-3.21712e+07	-1.60856e+07	-3.21712e+06	-1.60856e+06	-321712	0	-5969.18	-11938.4
	2022-05-27	81.7621		october min	-5.9335e+07	-2.96675e+07	-5.9335e+06	-2.96675e+06	-593350	0	-11009.3	-22018.5
	2022-05-28	318.668		november min	-3.31194e+07	-1.65597e+07	-3.31194e+06	-1.65597e+06	-331194	0	-6145.12	-12290.2
	2022-05-28	236.039
	2022-05-28	144.667
	2022-05-29	107.81
	2022-05-29	86.7464
	2022-05-29	105.736
	2022-05-29	180.799
	2022-05-30	100.695
	2022-05-30	206.298
	2022-05-30	162.426
	2022-05-30	122.969
	2022-05-31	315.63
	2022-05-31	144.33
	2022-05-31	68.2242
	2022-06-01	363.827
	2022-06-01	206.83
	2022-06-01	305.661
	2022-06-02	97.7564
	2022-06-02	121.794
	2022-06-03	223.653
	2022-06-03	179.059
	2022-06-04	358.894
	2022-06-04	394.212
	2022-06-04	244.019
	2022-06-04	242.252
	2022-06-05	260.843
	2022-06-05	219.702
	2022-06-05	227.592
	2022-06-06	351.053
	2022-06-06	454.987
	2022-06-06	1077.32
	2022-06-06	104.559
	2022-06-06	75.9972
	2022-06-06	115.614
	2022-06-10	129.672
	2022-06-10	163.914
	2022-06-10	163.51
	2022-06-10	244.976
	2022-06-10	87.0951
	2022-06-10	252.701
	2022-06-10	97.7915
	2022-06-13	221.828
	2022-06-13	88.337
	2022-06-15	405.659
	2022-06-15	288.849
	2022-06-15	289.709
	2022-06-15	298.53
	2022-06-15	116.113
	2022-06-15	54.5
	2022-06-15	80.018
	2022-06-15	268.398
	2022-06-15	293.114
	2022-06-17	140.897
	2022-06-17	122.808
	2022-06-17	69.558
	2022-06-17	173.467
	2022-06-17	243.619
	2022-06-18	160.293
	2022-06-18	252.981
	2022-06-18	443.31
	2022-06-18	279.037
	2022-06-18	271.545
	2022-06-18	32.3974
	2022-06-18	186.457
	2022-06-18	52.8082
	2022-06-18	54.3453
	2022-06-18	17.0473
	2022-06-18	122.898
	2022-06-18	44.6076
	2022-06-18	107.285
	2022-06-18	329.658
	2022-06-19	636.627
	2022-06-19	493.75
	2022-06-19	218.554
	2022-06-19	83.8582
	2022-06-19	236.645
	2022-06-19	304.644
	2022-06-19	335.489
	2022-06-20	443.642
	2022-06-20	292.197
	2022-06-21	179.032
	2022-06-21	159.887
	2022-06-21	197.064
	2022-06-21	160.136
	2022-06-21	153.295
	2022-06-22	86.8822
	2022-06-27	327.032
	2022-06-27	429.003
	2022-06-28	244.417
	2022-06-28	244.913
	2022-06-28	159.129
	2022-06-30	136.77
	2022-06-30	133.202
	2022-07-02	226.289
	2022-07-02	273.32
	2022-07-02	296.54
	2022-07-04	180.435
	2022-07-04	164.859
	2022-07-04	333.576
	2022-07-04	398.076
	2022-07-04	441.511
	2022-07-05	408.745
	2022-07-05	427.85
	2022-07-06	365.35
	2022-07-06	344.304
	2022-07-06	329.202
	2022-07-08	273.264
	2022-07-08	394.088
	2022-07-08	394.476
	2022-07-08	523.324
	2022-07-08	539.415
	2022-07-09	593.471
	2022-07-09	593.629
	2022-07-09	604.041
	2022-07-10	1617.28
	2022-07-10	897.07
	2022-07-10	557.452
	2022-07-10	769.24
	2022-07-11	1148.98
	2022-07-17	1071.22
	2022-07-17	1831.53
	2022-07-17	1928.34
	2022-07-19	207.504
	2022-07-19	270.532
	2022-07-19	343.181
	2022-07-19	462.234
	2022-07-19	68.0774
	2022-07-20	122.819
	2022-07-20	218.35
	2022-07-20	93.43
	2022-07-20	360.113
	2022-07-24	41.2736
	2022-07-24	105.246
	2022-07-24	29.5315
	2022-07-24	93.966
	2022-07-24	49.0294
	2022-07-25	338.317
	2022-07-26	97.8175
	2022-07-26	154.714
	2022-07-26	197.009
	2022-07-26	217.569
	2022-07-26	76.0535
	2022-07-26	81.5726
	2022-07-27	204.205
	2022-07-27	63.3514
	2022-07-27	80.6841
	2022-07-29	346.158
	2022-07-29	154.364
	2022-07-29	177.243
	2022-07-31	284.185
	2022-07-31	322.54
	2022-07-31	51.9263
	2022-07-31	90.3332
	2022-08-02	336.209
	2022-08-02	244.365
	2022-08-02	127.766
	2022-08-02	80.1432
	2022-08-03	201.995
	2022-08-03	264.675
	2022-08-03	125.296
	2022-08-03	118.918
	2022-08-03	45.0811
	2022-08-04	116.446
	2022-08-05	275.884
	2022-08-05	346.866
	2022-08-05	51.8714
	2022-08-06	378.251
	2022-08-06	505.417
	2022-08-06	17078.6
	2022-08-06	258.76
	2022-08-06	241.693
	2022-08-06	312.461
	2022-08-06	220.291
	2022-08-06	305.87
	2022-08-07	239.717
	2022-08-07	168.744
	2022-08-07	225.738
	2022-08-07	545.049
	2022-08-07	1335.29
	2022-08-07	266.043
	2022-08-07	245.417
	2022-08-07	274.345
	2022-08-07	167.055
	2022-08-07	195.092
	2022-08-07	177.812
	2022-08-08	323.487
	2022-08-08	262.324
	2022-08-09	334.748
	2022-08-09	274.703
	2022-08-09	416.118
	2022-08-09	312.596
	2022-08-09	269.058
	2022-08-10	286.794
	2022-08-10	106.507
	2022-08-12	434.321
	2022-08-12	340.233
	2022-08-12	377.029
	2022-08-12	177.812
	2022-08-13	370.63
	2022-08-13	332.477
	2022-08-13	20.0818
	2022-08-13	89.6804
	2022-08-13	77.6642
	2022-08-13	137.774
	2022-08-13	97.41
	2022-08-14	308.945
	2022-08-14	320.182
	2022-08-14	342.606
	2022-08-14	280.856
	2022-08-14	252.529
	2022-08-14	18.5051
	2022-08-14	38.851
	2022-08-14	59.2333
	2022-08-14	355.318
	2022-08-14	138.176
	2022-08-15	307.696
	2022-08-15	308.532
	2022-08-15	156.646
	2022-08-15	242.885
	2022-08-15	302.624
	2022-08-16	627.451
	2022-08-16	603.739
	2022-08-16	395.456
	2022-08-16	373.471
	2022-08-16	50.4876
	2022-08-16	86.2593
	2022-08-16	116.839
	2022-08-17	431.517
	2022-08-17	239.32
	2022-08-17	40.2872
	2022-08-17	74.0551
	2022-08-17	128.791
	2022-08-17	135.182
	2022-08-17	362.137
	2022-08-18	661.262
	2022-08-18	406.395
	2022-08-18	396.17
	2022-08-18	102.417
	2022-08-18	35.0508
	2022-08-18	219.882
	2022-08-18	206.75
	2022-08-18	288.765
	2022-08-18	316.831
	2022-08-18	345.059
	2022-08-19	1146.39
	2022-08-19	443.617
	2022-08-19	457.289
	2022-08-19	213.833
	2022-08-19	309.713
	2022-08-20	67.1238
	2022-08-20	66.124
	2022-08-20	117.432
	2022-08-21	2094.76
	2022-08-21	480.797
	2022-08-21	122.779
	2022-08-21	73.2208
	2022-08-21	189.746
	2022-08-21	165.456
	2022-08-21	287.78
	2022-08-22	95.2127
	2022-08-22	60.7714
	2022-08-22	174.326
	2022-08-22	221.496
	2022-08-22	210.298
	2022-08-22	351.262
	2022-08-22	355.422
	2022-08-23	244.502
	2022-08-24	101.495
	2022-08-24	126.564
	2022-08-24	130.216
	2022-08-24	232.858
	2022-08-25	147.701
	2022-08-26	80.568
	2022-08-26	251.888
	2022-08-26	277.767
	2022-08-26	263.205
	2022-08-26	298.39
	2022-08-26	400.897
	2022-08-26	445.619
	2022-08-27	336.494
	2022-08-27	295.891
	2022-08-28	256.887
	2022-08-28	204.212
	2022-08-28	202.87
	2022-08-28	338.791
	2022-09-01	299.93
	2022-09-01	294.952
	2022-09-01	303.046
	2022-09-01	386.145
	2022-09-02	307.992
	2022-09-03	327.774
	2022-09-04	344.991
	2022-09-05	653.594
	2022-09-05	542.563
	2022-09-05	425.673
	2022-09-05	385.729
	2022-09-05	339.282
	2022-09-06	675.273
	2022-09-06	544.165
	2022-09-06	553.138
	2022-09-06	352.254
	2022-09-06	328.315
	2022-09-18	603.286
	2022-09-19	169.688
	2022-09-19	182.938
	2022-09-20	221.99
	2022-09-20	330.812
	2022-09-27	102.208
	2022-09-27	109.455
	2022-09-27	87.0729
	2022-09-27	41.0534
	2022-09-28	93.657
	2022-09-28	79.2854
	2022-09-29	184.781
	2022-09-29	205.954
	2022-09-29	66.5309
	2022-09-29	100.739
	2022-09-29	110.822
	2022-10-01	135.163
	2022-10-01	168.819
	2022-10-01	68.6186
	2022-10-01	56.2601
	2022-10-02	48.5517
	2022-10-03	189.58
	2022-10-03	171.456
	2022-10-03	151.842
	2022-10-03	110.597
	2022-10-03	111.151
	2022-10-04	343.753
	2022-10-04	150.125
	2022-10-04	142.142
	2022-10-05	187.412
	2022-10-05	165.413
	2022-10-06	159.765
	2022-10-06	166.088
	2022-10-06	134.317
	2022-10-06	24.746
	2022-10-07	301.486
	2022-10-07	263.887
	2022-10-07	245.241
	2022-10-07	149.857
	2022-10-07	156.911
	2022-10-07	129.36
	2022-10-08	310.154
	2022-10-08	286.726
	2022-10-08	279.438
	2022-10-08	187.838
	2022-10-09	209.012
	2022-10-09	186.916
	2022-10-09	170.508
	2022-10-09	128.768
	2022-10-24	157.177
	2022-10-24	138.007
	2022-10-25	151.725
	2022-10-25	146.373
	2022-10-25	134.546
	2022-10-25	146.344
	2022-10-25	129.711
	2022-10-25	86.3354
	2022-10-26	103.095
	2022-10-26	119.849
	2022-10-26	105.925
	2022-10-26	107.258
	2022-10-26	150.904
	2022-10-26	176.796
	2022-10-27	150.598
	2022-10-27	293.122
	2022-10-29	165.171
	2022-10-29	171.765
	2022-10-29	111.931
	2022-10-29	149.56
	2022-10-29	123.16
	2022-10-29	107.956
	2022-10-30	102.463
	2022-10-30	146.604
	2022-10-30	150.563
	2022-10-30	183.959
	2022-10-30	229.716
	2022-10-31	144.433
	2022-11-02	184.074
	2022-11-02	202.197
	2022-11-02	166.291
	2022-11-03	201.002
	2022-11-03	324.929
	2022-11-03	337.216
	2022-11-04	594.308

[truncated: 2 more sheets: Fig. S5b, Fig. S5c]
